# Supplementary material for: Live imaging of leukocyte recruitment in a zebrafish model of chemical liver injury
Source: Sci Rep. 2019 Jan 10;9:28. doi: 10.1038/s41598-018-36771-9 (PMC6328554; doi:10.1038/s41598-018-36771-9)
Supplement: Supplementary file 6 — Experimental Details for Figures [file 41598_2018_36771_MOESM6_ESM.xlsx]

## Sheet: Exp Summary, Aggregate Data
Figure	Experiment	Date(s)	Name	# Animals	# Animals w/ representative phenotype	Object counted	Conditions Compared to	Mean # Objects	Statistic(s)	Pval	Notes	Directory
1B	Liver Histology Ctr vs Mtz	N/A	Control/Not Damaged	12	9	N/A	Mtz/Damaged	N/A	N/A	N/A	Animals were imaged on the confocal microscope and sorted according to damage score before being embedded in agarose and submitted for paraffin processing. No objects were counted on these slides.	\\SKIMCS.MSKCC.ORG\niethammerlab\Niethammer Lab\Miki\Histopathology\Histology Slide IMages Pathologist Evaluated
			Mtz/Damaged	7	5	N/A	Control/Not Damaged					\\SKIMCS.MSKCC.ORG\niethammerlab\Niethammer Lab\Miki\Histopathology\Histology Slide IMages Pathologist Evaluated
1C	Intravital Liver Morphology Imaging	N/A	Control/24 h Mtz/48 h Mtz	N/A				N/A	N/A	N/A	Figure 1C displays representative images of TG(fabp10:NTR-mTq2; fabp10:PM2-eGFP-P2A-mTq2) larvae. Larvae were subject to various treatment as shown in Figure 1A and assigned a damage score during intravital imaging on our confocal microscope.
2A-C	Live CellROX Imaging	4/17/2017 & 4/26/2017	Control	60		CellROX+	Mtz	0.1667	Unpaired, 2-tailed Ttest w/ Welch's Correction	N/A		\\SKIMCS.MSKCC.ORG\niethammerlab\Niethammer Lab\Miki\Updated methods paper figures and draft\Figure 1 files\CellRox Data
			12hr mtz	30			Control	0.1667		>0.999		\\SKIMCS.MSKCC.ORG\niethammerlab\Niethammer Lab\Miki\Updated methods paper figures and draft\Figure 1 files\CellRox Data
			18hr mtz	30				0.333		0.3015
			24hr Mtz	60				2.45		0.0065		\\SKIMCS.MSKCC.ORG\niethammerlab\Niethammer Lab\Miki\Updated methods paper figures and draft\Figure 1 files\CellRox Data
			36hr Mtz	39				10.87		<0.0001		\\SKIMCS.MSKCC.ORG\niethammerlab\Niethammer Lab\Miki\Updated methods paper figures and draft\Figure 1 files\CellRox Data
			48hr Mtz	53				11.23		<0.0001		\\SKIMCS.MSKCC.ORG\niethammerlab\Niethammer Lab\Miki\Updated methods paper figures and draft\Figure 1 files\CellRox Data
3A	Fixed TUNEL TMR Red	2018-05-01	Control	19		TUNEL	Mtz	7.316	Unpaired, 2-tailed Ttest w/ Welch's Correction	N/A		\\SKIMCS.MSKCC.ORG\niethammerlab\Niethammer Lab\Liver Methods Paper\Figure 3
			24hr Mtz	30			Control	46.2		<0.0001		\\SKIMCS.MSKCC.ORG\niethammerlab\Niethammer Lab\Liver Methods Paper\Figure 3
			48hr Mtz	27				53.26		0.0047		\\SKIMCS.MSKCC.ORG\niethammerlab\Niethammer Lab\Liver Methods Paper\Figure 3
3B	Live SYTOX Green Imaging	12/18/2016 & 6/5/2017	Control	61		SYTOX Green	Mtz	0.262	Unpaired, 2-tailed Ttest w/ Welch's Correction	N/A		\\SKIMCS.MSKCC.ORG\niethammerlab\Niethammer Lab\Liver Methods Paper\Figure 3
			24hr Mtz	60			Control	1.15		0.00095		\\SKIMCS.MSKCC.ORG\niethammerlab\Niethammer Lab\Liver Methods Paper\Figure 3
			48hr Mtz	58				3.897		<0.0001		\\SKIMCS.MSKCC.ORG\niethammerlab\Niethammer Lab\Liver Methods Paper\Figure 3
4	RNAseq (see RNAseq sheet for details)
5A-C	Live LysC Neutrophil Imaging	8/9/2017 & 12/18/2016	LysC Control	54		LysC+ Nphils	Mtz	6.13	Unpaired, 2-tailed Ttest w/ Welch's Correction	N/A		\\SKIMCS.MSKCC.ORG\niethammerlab\Niethammer Lab\Liver Methods Paper\Figure 4
			LysC 24hr Mtz	55			Control	5.036		0.4266		\\SKIMCS.MSKCC.ORG\niethammerlab\Niethammer Lab\Liver Methods Paper\Figure 4
			LysC 48hr Mtz	61				3.279		0.0256		\\SKIMCS.MSKCC.ORG\niethammerlab\Niethammer Lab\Liver Methods Paper\Figure 4
	Live LysC Inclusions Imaging	8/9/2017 & 12/18/2016	LysC Control	54		LysC+ Inclusions	Mtz	0.1667	Unpaired, 2-tailed Ttest w/ Welch's Correction	N/A		\\SKIMCS.MSKCC.ORG\niethammerlab\Niethammer Lab\Liver Methods Paper\Figure 4
			LysC 24hr Mtz	55			Control	1.818		0.0053		\\SKIMCS.MSKCC.ORG\niethammerlab\Niethammer Lab\Liver Methods Paper\Figure 4
			LysC 48hr Mtz	61				2.918		0.0007		\\SKIMCS.MSKCC.ORG\niethammerlab\Niethammer Lab\Liver Methods Paper\Figure 4
5D-F	Live Mpx Neutrophil Imaging	5/26/2016 & 7/14/2017	Mpx Control	65		Mpx+ Nphils	Mtz	3.308	Unpaired, 2-tailed Ttest w/ Welch's Correction	N/A		\\SKIMCS.MSKCC.ORG\niethammerlab\Niethammer Lab\Liver Methods Paper\Figure 4
			Mpx 24hr Mtz	32			Control	4.094		0.3587		\\SKIMCS.MSKCC.ORG\niethammerlab\Niethammer Lab\Liver Methods Paper\Figure 4
			Mpx 48hr Mtz	58				10.1		0.0001		\\SKIMCS.MSKCC.ORG\niethammerlab\Niethammer Lab\Liver Methods Paper\Figure 4
	Live Mpx Inclusions Imaging	5/26/2016 & 7/14/2017	Mpx Control	65		Mpx+ Inclusions	Mtz	0.1385	Unpaired, 2-tailed Ttest w/ Welch's Correction	N/A		\\SKIMCS.MSKCC.ORG\niethammerlab\Niethammer Lab\Liver Methods Paper\Figure 4
			Mpx 24hr Mtz	32			Control	0.7188		0.0182		\\SKIMCS.MSKCC.ORG\niethammerlab\Niethammer Lab\Liver Methods Paper\Figure 4
			Mpx 48hr Mtz	58				9.241		<0.0001		\\SKIMCS.MSKCC.ORG\niethammerlab\Niethammer Lab\Liver Methods Paper\Figure 4
6A-B	Live Mpeg1 Macrophage Imaging	7/30/2017 & 8/4/2017	Mpeg1 Control	65		Mpeg1+ Mphages	Mtz	2.6	Unpaired, 2-tailed Ttest w/ Welch's Correction	N/A		\\SKIMCS.MSKCC.ORG\niethammerlab\Niethammer Lab\Liver Methods Paper\Figure 5
			Mpeg1 24hr Mtz	63			Control	15.67		<0.0001		\\SKIMCS.MSKCC.ORG\niethammerlab\Niethammer Lab\Liver Methods Paper\Figure 5
			Mpeg1 48hr Mtz	56				6.982		<0.0001		\\SKIMCS.MSKCC.ORG\niethammerlab\Niethammer Lab\Liver Methods Paper\Figure 5
SF1A	Liver Volume	7/8/2016 & 7/15/2016	Control	43		Liver Volume (nL)	Mtz	2102242	Unpaired, 2-tailed Ttest w/ Welch's Correction	N/A
			24hr Mtz	54			Control	2360905		0.1226
			48hr Mtz	60				1721313		0.0051
	LysC Neutrophil	7/8/2016 & 7/15/2016	Control	43		Nphils	Mtz	5.023	Unpaired, 2-tailed Ttest w/ Welch's Correction	N/A
			24hr Mtz	54			Control	5.13		0.9175
			48hr Mtz	60				2.4167		0.000425
	LysC Neutrophil Density	7/8/2016 & 7/15/2016	Control	43		Nphil Density (per nL liver)	Mtz	2.623	Unpaired, 2-tailed Ttest w/ Welch's Correction	N/A
			24hr Mtz	54			Control	2.09		0.2369
			48hr Mtz	60				1.502		0.004896
SF1B	LysC No-NTR Control	6/14/2017 & 7/28/2017	Control/Not Damaged	53		N/A	Mtz/Damaged	6.434	N/A	N/A		\\SKIMCS.MSKCC.ORG\niethammerlab\Niethammer Lab\Liver Methods Paper\Figure 1\Intravital Morphology Images
			Mtz/Damaged	48			Control/Not Damaged	3.542		0.00959		\\SKIMCS.MSKCC.ORG\niethammerlab\Niethammer Lab\Liver Methods Paper\Figure 1\Intravital Morphology Images
SF1C	Intravital Morphology Imaging	N	Control/Not Damaged	N/A		N/A	Mtz/Damaged	N/A	Unpaired, 2-tailed Ttest w/ Welch's Correction	N/A		\\SKIMCS.MSKCC.ORG\niethammerlab\Niethammer Lab\Liver Methods Paper\Figure 1\Intravital Morphology Images
			Mtz/Damaged				Control/Not Damaged					\\SKIMCS.MSKCC.ORG\niethammerlab\Niethammer Lab\Liver Methods Paper\Figure 1\Intravital Morphology Images
SF1D	LysC Tfin Control	2018-06-06	Control	20		LysC +Nphils	Mtz/Damaged	53.45	Unpaired, 2-tailed Ttest w/ Welch's Correction	N/A
			48hr Mtz	19			Control/Not Damaged	39.84		0.0355
	Mpx Tfin Control	2017-08-13	Control	15		Mpx+ Nphils	Mtz/Damaged	30.47		N/A
			48hr Mtz	15			Control/Not Damaged	24.87		0.0964
	Mpeg1 Tfin Control	2017-07-30	Control	13		Mpeg1+ Mphages	Mtz/Damaged	41.92		N/A		\\SKIMCS.MSKCC.ORG\niethammerlab\Niethammer Lab\Liver Methods Paper\Figure 1\Intravital Morphology Images
			48hr Mtz	14			Control/Not Damaged	47.43		0.4264		\\SKIMCS.MSKCC.ORG\niethammerlab\Niethammer Lab\Liver Methods Paper\Figure 1\Intravital Morphology Images
SF2C	Early LysC Neutrophil Timepoints	2018-05-16	Control	28		Necrotic hepatocytes	Mtz/Damaged	0.3214	Unpaired, 2-tailed Ttest w/ Welch's Correction	N/A
			12hr mtz	24			Control/Not Damaged	0.875		0.1894
			18hr mtz	41			Control/Not Damaged	1.195		0.0173
			24hr Mtz	37			Control/Not Damaged	2.595		0.0003
SF2D	Early LysC Neutrophil Timepoints	2018-05-16	Control	28		LysC+ Nphils	Mtz/Damaged	2.7	Unpaired, 2-tailed Ttest w/ Welch's Correction	N/A
			12hr mtz	24			Control/Not Damaged	1.3		0.0039
			18hr mtz	41			Control/Not Damaged	2.9		0.8212
			24hr Mtz	37			Control/Not Damaged	1.9		0.1681
SF2E	Early LysC Neutrophil Timepoints	2018-05-16	Control	28		Necrotic LysC + Nphils	Mtz/Damaged	0.2857	Unpaired, 2-tailed Ttest w/ Welch's Correction	N/A
			12hr mtz	24			Control/Not Damaged	0.2083		0.6735
			18hr mtz	41			Control/Not Damaged	0.5854		0.3202
			24hr Mtz	37			Control/Not Damaged	0.1351		0.3966

## Sheet: CellROX Figure 2
Figure	Experiment	Date	File Name	Mscore	Fluorescence Threshold	Fluorescent dye		Damage Score Contingency Plot						Control		12 h Mtz	18 h Mtz	24 h Mtz		36 h Mtz		48 h Mtz
2A-C	CellROX Orange/ROSs	2017-04-17	830XCasper_5mM-Mtz_12hr_001	2	885	0		Raw Counts						2017-04-17	2017-04-27	2017-04-17	2017-04-27	2017-04-17	2017-04-27	2017-04-17	2017-04-27	2017-04-17	2017-04-27
2A-C	CellROX Orange/ROSs	2017-04-17	830XCasper_5mM-Mtz_12hr_002	2	615	0			No/Mild Damage	Moderate Damage	Severe Damage			0	0	0	0	4	0	20	1	0	20
2A-C	CellROX Orange/ROSs	2017-04-17	830XCasper_5mM-Mtz_12hr_003	1	695	0		Control	57	2	1	60		0	0	0	0	2	0	13	1	3	2
2A-C	CellROX Orange/ROSs	2017-04-17	830XCasper_5mM-Mtz_12hr_004	1	675	0		12 h Mtz	25	4	1	30		0	0	0	2	1	0	20	18	3	2
2A-C	CellROX Orange/ROSs	2017-04-17	830XCasper_5mM-Mtz_12hr_005	1	625	0		18 h Mtz	27	3	0	30		0	0	0	2	0	0	7	1	0	41
2A-C	CellROX Orange/ROSs	2017-04-17	830XCasper_5mM-Mtz_12hr_006	1	650	0		24 h Mtz	22	35	3	60		3	0	0	0	1	0	10	0	65	0
2A-C	CellROX Orange/ROSs	2017-04-17	830XCasper_5mM-Mtz_12hr_007	1	695	0		36 h Mtz	3	18	18	39		0	0	0	0	4	0	10	4	11
2A-C	CellROX Orange/ROSs	2017-04-17	830XCasper_5mM-Mtz_12hr_008	1	625	0		48 h Mtz	4	21	28	53		0	0	0	0	1	1	65	3	0	2
2A-C	CellROX Orange/ROSs	2017-04-17	830XCasper_5mM-Mtz_12hr_009	1	680	0								0	2	0	0	1	0	3	23	1	0
2A-C	CellROX Orange/ROSs	2017-04-17	830XCasper_5mM-Mtz_12hr_010	1	655	0		Percentage by Condition						0	0	0	0	0	0	41	3	0	11
2A-C	CellROX Orange/ROSs	2017-04-17	830XCasper_5mM-Mtz_12hr_011	1	620	0			No/Mild Damage	Moderate Damage	Severe Damage			0	0	0	0	0	4	22	14	7	0
2A-C	CellROX Orange/ROSs	2017-04-17	830XCasper_5mM-Mtz_12hr_012	1	570	0		Control	0.95	0.0333333	0.0166667	1		0	0	0	0	0	0	21	3	1	7
2A-C	CellROX Orange/ROSs	2017-04-17	830XCasper_5mM-Mtz_12hr_013	1	685	0		12 h Mtz	0.833333	0.133333	0.0333333	1		0	0	0	0	7	1		0	25	9
2A-C	CellROX Orange/ROSs	2017-04-17	830XCasper_5mM-Mtz_12hr_014	1	575	1		18 h Mtz	0.9	0.1	0	1		0	0	0	1	1	0		6		4
2A-C	CellROX Orange/ROSs	2017-04-17	830XCasper_5mM-Mtz_12hr_015	1	700	0		24 h Mtz	0.366667	0.583333	0.05	1		0	0	1	0	9	0		0	31
2A-C	CellROX Orange/ROSs	2017-04-17	830XCasper_5mM-Mtz_12hr_016	1	605	0		36 h Mtz	0.0769231	0.461538	0.461538	1		0	0	0	0	0	2			0	0
2A-C	CellROX Orange/ROSs	2017-04-17	830XCasper_5mM-Mtz_12hr_017	3	615	2		48 h Mtz	0.0754717	0.396226	0.528302	1		1	0	0	0	1	0		0	0	0
2A-C	CellROX Orange/ROSs	2017-04-17	830XCasper_5mM-Mtz_12hr_018	1	650	0								0	0	2	0	11	2		0	0	0
2A-C	CellROX Orange/ROSs	2017-04-17	830XCasper_5mM-Mtz_12hr_019	1	605	0								0	0	0	0	0	0			37	12
2A-C	CellROX Orange/ROSs	2017-04-17	830XCasper_5mM-Mtz_12hr_020	1	750	0								0	0	0	3	0	0		12	16	0
2A-C	CellROX Orange/ROSs	2017-04-17	830XCasper_5mM-Mtz_12hr_021	1	625	0								0	0	0	0	44	4		1	24	11
2A-C	CellROX Orange/ROSs	2017-04-17	830XCasper_5mM-Mtz_12hr_022	2	865	0								0	0	0	0	0	1		0	13	0
2A-C	CellROX Orange/ROSs	2017-04-17	830XCasper_5mM-Mtz_12hr_023	2	645	1								3	0	0	0	0	0		24	2	3
2A-C	CellROX Orange/ROSs	2017-04-17	830XCasper_5mM-Mtz_12hr_024	1	595	0								0	0	1	0	0	0		17	4	19
2A-C	CellROX Orange/ROSs	2017-04-17	830XCasper_5mM-Mtz_12hr_025	1	605	0								0	0	0	0	1	0		0	14	1
2A-C	CellROX Orange/ROSs	2017-04-17	830XCasper_5mM-Mtz_12hr_026	1	530	0								0	0	0	1	10	0		1	41	5
2A-C	CellROX Orange/ROSs	2017-04-17	830XCasper_5mM-Mtz_12hr_027	1	585	0								0	0	0	0	0	8		0		20
2A-C	CellROX Orange/ROSs	2017-04-17	830XCasper_5mM-Mtz_12hr_028	1	685	0								0	0	0	0	1	0		44	3	1
2A-C	CellROX Orange/ROSs	2017-04-17	830XCasper_5mM-Mtz_12hr_029	1	630	1								1	0	0	0	7	1			34	64
2A-C	CellROX Orange/ROSs	2017-04-17	830XCasper_5mM-Mtz_12hr_030	1	600	0								0	0	1	0	12	0		5		26
2A-C	CellROX Orange/ROSs	2017-04-17	830XCasper_5mM-Mtz_24hr_001	2	665	4								0	0	0	1	5	0
2A-C	CellROX Orange/ROSs	2017-04-17	830XCasper_5mM-Mtz_24hr_002	2	730	2															7
2A-C	CellROX Orange/ROSs	2017-04-17	830XCasper_5mM-Mtz_24hr_003	2	750	1							Split								4
2A-C	CellROX Orange/ROSs	2017-04-17	830XCasper_5mM-Mtz_24hr_004	2	785	0							average	0.266667	0.0666667	0.166667	0.333333	4.1	0.8	21.0909	6.85714	12.8846	9.62963
2A-C	CellROX Orange/ROSs	2017-04-17	830XCasper_5mM-Mtz_24hr_005	2	940	1							n	30	30	30	30	30	30	11	28	26	27
2A-C	CellROX Orange/ROSs	2017-04-17	830XCasper_5mM-Mtz_24hr_006	2	640	4							ttest	N/A	N/A	0.550297	0.0899727	0.0186606	0.0317792	0.00304642	0.00165329	0.000802259	0.00242637
2A-C	CellROX Orange/ROSs	2017-04-17	830XCasper_5mM-Mtz_24hr_007	2	710	1							Aggregate	Ctr		12	18	24		36		48
2A-C	CellROX Orange/ROSs	2017-04-17	830XCasper_5mM-Mtz_24hr_008	2	630	1							average	0.166667		0.166667	0.333333	2.45		10.8718		11.2264
2A-C	CellROX Orange/ROSs	2017-04-17	830XCasper_5mM-Mtz_24hr_009	1	645	0							n	60		30	30	60		39		53
2A-C	CellROX Orange/ROSs	2017-04-17	830XCasper_5mM-Mtz_24hr_010	1	690	0							ttest	N/A		1	0.30146	0.00647675		3.16319e-05		4.83612e-06
2A-C	CellROX Orange/ROSs	2017-04-17	830XCasper_5mM-Mtz_24hr_011	2	640	0
2A-C	CellROX Orange/ROSs	2017-04-17	830XCasper_5mM-Mtz_24hr_012	2	610	7
2A-C	CellROX Orange/ROSs	2017-04-17	830XCasper_5mM-Mtz_24hr_013	2	770	1
2A-C	CellROX Orange/ROSs	2017-04-17	830XCasper_5mM-Mtz_24hr_014	2	710	9
2A-C	CellROX Orange/ROSs	2017-04-17	830XCasper_5mM-Mtz_24hr_015	2	690	0
2A-C	CellROX Orange/ROSs	2017-04-17	830XCasper_5mM-Mtz_24hr_016	2	770	1
2A-C	CellROX Orange/ROSs	2017-04-17	830XCasper_5mM-Mtz_24hr_017	2	695	11
2A-C	CellROX Orange/ROSs	2017-04-17	830XCasper_5mM-Mtz_24hr_018	1	650	0
2A-C	CellROX Orange/ROSs	2017-04-17	830XCasper_5mM-Mtz_24hr_019	2	700	0
2A-C	CellROX Orange/ROSs	2017-04-17	830XCasper_5mM-Mtz_24hr_020	2	665	44
2A-C	CellROX Orange/ROSs	2017-04-17	830XCasper_5mM-Mtz_24hr_021	2	660	0
2A-C	CellROX Orange/ROSs	2017-04-17	830XCasper_5mM-Mtz_24hr_022	1	655	0
2A-C	CellROX Orange/ROSs	2017-04-17	830XCasper_5mM-Mtz_24hr_023	2	705	0
2A-C	CellROX Orange/ROSs	2017-04-17	830XCasper_5mM-Mtz_24hr_024	2	670	1
2A-C	CellROX Orange/ROSs	2017-04-17	830XCasper_5mM-Mtz_24hr_025	3	770	10
2A-C	CellROX Orange/ROSs	2017-04-17	830XCasper_5mM-Mtz_24hr_026	2	630	0
2A-C	CellROX Orange/ROSs	2017-04-17	830XCasper_5mM-Mtz_24hr_027	2	755	1
2A-C	CellROX Orange/ROSs	2017-04-17	830XCasper_5mM-Mtz_24hr_028	2	690	7
2A-C	CellROX Orange/ROSs	2017-04-17	830XCasper_5mM-Mtz_24hr_029	2	790	12
2A-C	CellROX Orange/ROSs	2017-04-17	830XCasper_5mM-Mtz_24hr_030	1	640	5
2A-C	CellROX Orange/ROSs	2017-04-17	830XCasper_5mM-Mtz_36hr_001	3	595	20
2A-C	CellROX Orange/ROSs	2017-04-17	830XCasper_5mM-Mtz_36hr_002	2	620	13
2A-C	CellROX Orange/ROSs	2017-04-17	830XCasper_5mM-Mtz_36hr_003	2	745	20
2A-C	CellROX Orange/ROSs	2017-04-17	830XCasper_5mM-Mtz_36hr_004	3	680	7
2A-C	CellROX Orange/ROSs	2017-04-17	830XCasper_5mM-Mtz_36hr_005	3	710	10
2A-C	CellROX Orange/ROSs	2017-04-17	830XCasper_5mM-Mtz_36hr_006	2	680	10
2A-C	CellROX Orange/ROSs	2017-04-17	830XCasper_5mM-Mtz_36hr_007	3	630	65
2A-C	CellROX Orange/ROSs	2017-04-17	830XCasper_5mM-Mtz_36hr_008	2	700	3
2A-C	CellROX Orange/ROSs	2017-04-17	830XCasper_5mM-Mtz_36hr_009	2	690	41
2A-C	CellROX Orange/ROSs	2017-04-17	830XCasper_5mM-Mtz_36hr_010	3	875	22
2A-C	CellROX Orange/ROSs	2017-04-17	830XCasper_5mM-Mtz_36hr_011	3	665	21
2A-C	CellROX Orange/ROSs	2017-04-17	830XCasper_5mM-Mtz_48hr_001	2	585	0
2A-C	CellROX Orange/ROSs	2017-04-17	830XCasper_5mM-Mtz_48hr_002	2	620	3
2A-C	CellROX Orange/ROSs	2017-04-17	830XCasper_5mM-Mtz_48hr_003	3	610	3
2A-C	CellROX Orange/ROSs	2017-04-17	830XCasper_5mM-Mtz_48hr_004	3	685	0
2A-C	CellROX Orange/ROSs	2017-04-17	830XCasper_5mM-Mtz_48hr_005	3	680	65
2A-C	CellROX Orange/ROSs	2017-04-17	830XCasper_5mM-Mtz_48hr_006	3	740	11
2A-C	CellROX Orange/ROSs	2017-04-17	830XCasper_5mM-Mtz_48hr_007	2	640	0
2A-C	CellROX Orange/ROSs	2017-04-17	830XCasper_5mM-Mtz_48hr_008	3	625	1
2A-C	CellROX Orange/ROSs	2017-04-17	830XCasper_5mM-Mtz_48hr_009	3	655	0
2A-C	CellROX Orange/ROSs	2017-04-17	830XCasper_5mM-Mtz_48hr_010	3	640	7
2A-C	CellROX Orange/ROSs	2017-04-17	830XCasper_5mM-Mtz_48hr_011	3	705	1
2A-C	CellROX Orange/ROSs	2017-04-17	830XCasper_5mM-Mtz_48hr_012	2	670	25
2A-C	CellROX Orange/ROSs	2017-04-17	830XCasper_5mM-Mtz_48hr_013		Image unsuitable for analysis
2A-C	CellROX Orange/ROSs	2017-04-17	830XCasper_5mM-Mtz_48hr_014	3	730	31
2A-C	CellROX Orange/ROSs	2017-04-17	830XCasper_5mM-Mtz_48hr_015	3	570	0
2A-C	CellROX Orange/ROSs	2017-04-17	830XCasper_5mM-Mtz_48hr_016	2	730	0
2A-C	CellROX Orange/ROSs	2017-04-17	830XCasper_5mM-Mtz_48hr_017	2	610	0
2A-C	CellROX Orange/ROSs	2017-04-17	830XCasper_5mM-Mtz_48hr_018	3	655	37
2A-C	CellROX Orange/ROSs	2017-04-17	830XCasper_5mM-Mtz_48hr_019	2	650	16
2A-C	CellROX Orange/ROSs	2017-04-17	830XCasper_5mM-Mtz_48hr_020	3	630	24
2A-C	CellROX Orange/ROSs	2017-04-17	830XCasper_5mM-Mtz_48hr_021	3	635	13
2A-C	CellROX Orange/ROSs	2017-04-17	830XCasper_5mM-Mtz_48hr_022	3	635	2
2A-C	CellROX Orange/ROSs	2017-04-17	830XCasper_5mM-Mtz_48hr_023	2	705	4
2A-C	CellROX Orange/ROSs	2017-04-17	830XCasper_5mM-Mtz_48hr_024	3	690	14
2A-C	CellROX Orange/ROSs	2017-04-17	830XCasper_5mM-Mtz_48hr_025	3	655	41
2A-C	CellROX Orange/ROSs	2017-04-17	830XCasper_5mM-Mtz_48hr_026		Image unsuitable for analysis
2A-C	CellROX Orange/ROSs	2017-04-17	830XCasper_5mM-Mtz_48hr_027	2	600	3
2A-C	CellROX Orange/ROSs	2017-04-17	830XCasper_5mM-Mtz_48hr_028	2	710	34
2A-C	CellROX Orange/ROSs	2017-04-17	830XCasper_5mM-Mtz_Control_001	3	625	0
2A-C	CellROX Orange/ROSs	2017-04-17	830XCasper_5mM-Mtz_Control_002	1	745	0
2A-C	CellROX Orange/ROSs	2017-04-17	830XCasper_5mM-Mtz_Control_003	1	760	0
2A-C	CellROX Orange/ROSs	2017-04-17	830XCasper_5mM-Mtz_Control_004	1	680	0
2A-C	CellROX Orange/ROSs	2017-04-17	830XCasper_5mM-Mtz_Control_005	1	730	3
2A-C	CellROX Orange/ROSs	2017-04-17	830XCasper_5mM-Mtz_Control_006	1	695	0
2A-C	CellROX Orange/ROSs	2017-04-17	830XCasper_5mM-Mtz_Control_007	1	640	0
2A-C	CellROX Orange/ROSs	2017-04-17	830XCasper_5mM-Mtz_Control_008	1	680	0
2A-C	CellROX Orange/ROSs	2017-04-17	830XCasper_5mM-Mtz_Control_009	1	620	0
2A-C	CellROX Orange/ROSs	2017-04-17	830XCasper_5mM-Mtz_Control_010	1	580	0
2A-C	CellROX Orange/ROSs	2017-04-17	830XCasper_5mM-Mtz_Control_011	1	680	0
2A-C	CellROX Orange/ROSs	2017-04-17	830XCasper_5mM-Mtz_Control_012	1	640	0
2A-C	CellROX Orange/ROSs	2017-04-17	830XCasper_5mM-Mtz_Control_013	1	660	0
2A-C	CellROX Orange/ROSs	2017-04-17	830XCasper_5mM-Mtz_Control_014	1	620	0
2A-C	CellROX Orange/ROSs	2017-04-17	830XCasper_5mM-Mtz_Control_015	1	665	0
2A-C	CellROX Orange/ROSs	2017-04-17	830XCasper_5mM-Mtz_Control_016	1	650	1
2A-C	CellROX Orange/ROSs	2017-04-17	830XCasper_5mM-Mtz_Control_017	1	620	0
2A-C	CellROX Orange/ROSs	2017-04-17	830XCasper_5mM-Mtz_Control_018	1	695	0
2A-C	CellROX Orange/ROSs	2017-04-17	830XCasper_5mM-Mtz_Control_019	1	695	0
2A-C	CellROX Orange/ROSs	2017-04-17	830XCasper_5mM-Mtz_Control_020	2	695	0
2A-C	CellROX Orange/ROSs	2017-04-17	830XCasper_5mM-Mtz_Control_021	1	760	0
2A-C	CellROX Orange/ROSs	2017-04-17	830XCasper_5mM-Mtz_Control_022	1	660	3
2A-C	CellROX Orange/ROSs	2017-04-17	830XCasper_5mM-Mtz_Control_023	1	595	0
2A-C	CellROX Orange/ROSs	2017-04-17	830XCasper_5mM-Mtz_Control_024	1	645	0
2A-C	CellROX Orange/ROSs	2017-04-17	830XCasper_5mM-Mtz_Control_025	1	625	0
2A-C	CellROX Orange/ROSs	2017-04-17	830XCasper_5mM-Mtz_Control_026	1	635	0
2A-C	CellROX Orange/ROSs	2017-04-17	830XCasper_5mM-Mtz_Control_027	1	565	0
2A-C	CellROX Orange/ROSs	2017-04-17	830XCasper_5mM-Mtz_Control_028	1	645	1
2A-C	CellROX Orange/ROSs	2017-04-17	830XCasper_5mM-Mtz_Control_029	1	705	0
2A-C	CellROX Orange/ROSs	2017-04-17	830XCasper_5mM-Mtz_Control_030	1	675	0
2A-C	CellROX Orange/ROSs	2017-04-27	830XCasper_5mM-Mtz_18hr_001	1	530	0
2A-C	CellROX Orange/ROSs	2017-04-27	830XCasper_5mM-Mtz_18hr_002	2	700	0
2A-C	CellROX Orange/ROSs	2017-04-27	830XCasper_5mM-Mtz_18hr_003	1	625	2
2A-C	CellROX Orange/ROSs	2017-04-27	830XCasper_5mM-Mtz_18hr_004	1	680	2
2A-C	CellROX Orange/ROSs	2017-04-27	830XCasper_5mM-Mtz_18hr_005	1	655	0
2A-C	CellROX Orange/ROSs	2017-04-27	830XCasper_5mM-Mtz_18hr_006	1	595	0
2A-C	CellROX Orange/ROSs	2017-04-27	830XCasper_5mM-Mtz_18hr_007	2	635	0
2A-C	CellROX Orange/ROSs	2017-04-27	830XCasper_5mM-Mtz_18hr_008	1	690	0
2A-C	CellROX Orange/ROSs	2017-04-27	830XCasper_5mM-Mtz_18hr_009	1	625	0
2A-C	CellROX Orange/ROSs	2017-04-27	830XCasper_5mM-Mtz_18hr_010	1	585	0
2A-C	CellROX Orange/ROSs	2017-04-27	830XCasper_5mM-Mtz_18hr_011	1	610	0
2A-C	CellROX Orange/ROSs	2017-04-27	830XCasper_5mM-Mtz_18hr_012	1	605	0
2A-C	CellROX Orange/ROSs	2017-04-27	830XCasper_5mM-Mtz_18hr_013	1	710	1
2A-C	CellROX Orange/ROSs	2017-04-27	830XCasper_5mM-Mtz_18hr_014	1	635	0
2A-C	CellROX Orange/ROSs	2017-04-27	830XCasper_5mM-Mtz_18hr_015	1	640	0
2A-C	CellROX Orange/ROSs	2017-04-27	830XCasper_5mM-Mtz_18hr_016	1	670	0
2A-C	CellROX Orange/ROSs	2017-04-27	830XCasper_5mM-Mtz_18hr_017	1	600	0
2A-C	CellROX Orange/ROSs	2017-04-27	830XCasper_5mM-Mtz_18hr_018	1	630	0
2A-C	CellROX Orange/ROSs	2017-04-27	830XCasper_5mM-Mtz_18hr_019	1	675	3
2A-C	CellROX Orange/ROSs	2017-04-27	830XCasper_5mM-Mtz_18hr_020	1	630	0
2A-C	CellROX Orange/ROSs	2017-04-27	830XCasper_5mM-Mtz_18hr_021	1	640	0
2A-C	CellROX Orange/ROSs	2017-04-27	830XCasper_5mM-Mtz_18hr_022	1	680	0
2A-C	CellROX Orange/ROSs	2017-04-27	830XCasper_5mM-Mtz_18hr_023	1	710	0
2A-C	CellROX Orange/ROSs	2017-04-27	830XCasper_5mM-Mtz_18hr_024	1	670	0
2A-C	CellROX Orange/ROSs	2017-04-27	830XCasper_5mM-Mtz_18hr_025	2	635	1
2A-C	CellROX Orange/ROSs	2017-04-27	830XCasper_5mM-Mtz_18hr_026	1	660	0
2A-C	CellROX Orange/ROSs	2017-04-27	830XCasper_5mM-Mtz_18hr_027	1	755	0
2A-C	CellROX Orange/ROSs	2017-04-27	830XCasper_5mM-Mtz_18hr_028	1	590	0
2A-C	CellROX Orange/ROSs	2017-04-27	830XCasper_5mM-Mtz_18hr_029	1	635	0
2A-C	CellROX Orange/ROSs	2017-04-27	830XCasper_5mM-Mtz_18hr_030	1	660	1
2A-C	CellROX Orange/ROSs	2017-04-27	830XCasper_5mM-Mtz_24hr_001	2	590	0
2A-C	CellROX Orange/ROSs	2017-04-27	830XCasper_5mM-Mtz_24hr_002	1	610	0
2A-C	CellROX Orange/ROSs	2017-04-27	830XCasper_5mM-Mtz_24hr_003	1	595	0
2A-C	CellROX Orange/ROSs	2017-04-27	830XCasper_5mM-Mtz_24hr_004	2	605	0
2A-C	CellROX Orange/ROSs	2017-04-27	830XCasper_5mM-Mtz_24hr_005	1	615	0
2A-C	CellROX Orange/ROSs	2017-04-27	830XCasper_5mM-Mtz_24hr_006	1	650	0
2A-C	CellROX Orange/ROSs	2017-04-27	830XCasper_5mM-Mtz_24hr_007	2	735	1
2A-C	CellROX Orange/ROSs	2017-04-27	830XCasper_5mM-Mtz_24hr_008	1	615	0
2A-C	CellROX Orange/ROSs	2017-04-27	830XCasper_5mM-Mtz_24hr_009	2	670	0
2A-C	CellROX Orange/ROSs	2017-04-27	830XCasper_5mM-Mtz_24hr_010	2	595	4
2A-C	CellROX Orange/ROSs	2017-04-27	830XCasper_5mM-Mtz_24hr_011	1	640	0
2A-C	CellROX Orange/ROSs	2017-04-27	830XCasper_5mM-Mtz_24hr_012	1	670	1
2A-C	CellROX Orange/ROSs	2017-04-27	830XCasper_5mM-Mtz_24hr_013	1	625	0
2A-C	CellROX Orange/ROSs	2017-04-27	830XCasper_5mM-Mtz_24hr_014	1	630	0
2A-C	CellROX Orange/ROSs	2017-04-27	830XCasper_5mM-Mtz_24hr_015	3	660	2
2A-C	CellROX Orange/ROSs	2017-04-27	830XCasper_5mM-Mtz_24hr_016	1	565	0
2A-C	CellROX Orange/ROSs	2017-04-27	830XCasper_5mM-Mtz_24hr_017	2	675	2
2A-C	CellROX Orange/ROSs	2017-04-27	830XCasper_5mM-Mtz_24hr_018	1	645	0
2A-C	CellROX Orange/ROSs	2017-04-27	830XCasper_5mM-Mtz_24hr_019	1	595	0
2A-C	CellROX Orange/ROSs	2017-04-27	830XCasper_5mM-Mtz_24hr_020	3	520	4
2A-C	CellROX Orange/ROSs	2017-04-27	830XCasper_5mM-Mtz_24hr_021	2	635	1
2A-C	CellROX Orange/ROSs	2017-04-27	830XCasper_5mM-Mtz_24hr_022	1	610	0
2A-C	CellROX Orange/ROSs	2017-04-27	830XCasper_5mM-Mtz_24hr_023	1	615	0
2A-C	CellROX Orange/ROSs	2017-04-27	830XCasper_5mM-Mtz_24hr_024	2	635	0
2A-C	CellROX Orange/ROSs	2017-04-27	830XCasper_5mM-Mtz_24hr_025	2	730	0
2A-C	CellROX Orange/ROSs	2017-04-27	830XCasper_5mM-Mtz_24hr_026	2	665	8
2A-C	CellROX Orange/ROSs	2017-04-27	830XCasper_5mM-Mtz_24hr_027	2	760	0
2A-C	CellROX Orange/ROSs	2017-04-27	830XCasper_5mM-Mtz_24hr_028	1	625	1
2A-C	CellROX Orange/ROSs	2017-04-27	830XCasper_5mM-Mtz_24hr_029	1	600	0
2A-C	CellROX Orange/ROSs	2017-04-27	830XCasper_5mM-Mtz_24hr_030	1	650	0
2A-C	CellROX Orange/ROSs	2017-04-27	830XCasper_5mM-Mtz_36hr_001	2	665	1
2A-C	CellROX Orange/ROSs	2017-04-27	830XCasper_5mM-Mtz_36hr_002	2	620	1
2A-C	CellROX Orange/ROSs	2017-04-27	830XCasper_5mM-Mtz_36hr_003	3	640	18
2A-C	CellROX Orange/ROSs	2017-04-27	830XCasper_5mM-Mtz_36hr_004	2	610	1
2A-C	CellROX Orange/ROSs	2017-04-27	830XCasper_5mM-Mtz_36hr_005	2	620	0
2A-C	CellROX Orange/ROSs	2017-04-27	830XCasper_5mM-Mtz_36hr_006	2	625	4
2A-C	CellROX Orange/ROSs	2017-04-27	830XCasper_5mM-Mtz_36hr_007	3	815	3
2A-C	CellROX Orange/ROSs	2017-04-27	830XCasper_5mM-Mtz_36hr_008	3	700	23
2A-C	CellROX Orange/ROSs	2017-04-27	830XCasper_5mM-Mtz_36hr_009	3	660	3
2A-C	CellROX Orange/ROSs	2017-04-27	830XCasper_5mM-Mtz_36hr_010	2	695	14
2A-C	CellROX Orange/ROSs	2017-04-27	830XCasper_5mM-Mtz_36hr_011	3	720	3
2A-C	CellROX Orange/ROSs	2017-04-27	830XCasper_5mM-Mtz_36hr_012	1	600	0
2A-C	CellROX Orange/ROSs	2017-04-27	830XCasper_5mM-Mtz_36hr_013	2	665	6
2A-C	CellROX Orange/ROSs	2017-04-27	830XCasper_5mM-Mtz_36hr_014	2	670	0
2A-C	CellROX Orange/ROSs	2017-04-27	830XCasper_5mM-Mtz_36hr_015		Image unsuitable for analysis
2A-C	CellROX Orange/ROSs	2017-04-27	830XCasper_5mM-Mtz_36hr_016	3	595	0
2A-C	CellROX Orange/ROSs	2017-04-27	830XCasper_5mM-Mtz_36hr_017	2	855	0
2A-C	CellROX Orange/ROSs	2017-04-27	830XCasper_5mM-Mtz_36hr_018		Image unsuitable for analysis
2A-C	CellROX Orange/ROSs	2017-04-27	830XCasper_5mM-Mtz_36hr_019	3	715	12
2A-C	CellROX Orange/ROSs	2017-04-27	830XCasper_5mM-Mtz_36hr_020	3	855	1
2A-C	CellROX Orange/ROSs	2017-04-27	830XCasper_5mM-Mtz_36hr_021	1	660	0
2A-C	CellROX Orange/ROSs	2017-04-27	830XCasper_5mM-Mtz_36hr_022	2	655	24
2A-C	CellROX Orange/ROSs	2017-04-27	830XCasper_5mM-Mtz_36hr_023	3	720	17
2A-C	CellROX Orange/ROSs	2017-04-27	830XCasper_5mM-Mtz_36hr_024	3	670	0
2A-C	CellROX Orange/ROSs	2017-04-27	830XCasper_5mM-Mtz_36hr_025	3	660	1
2A-C	CellROX Orange/ROSs	2017-04-27	830XCasper_5mM-Mtz_36hr_026	1	650	0
2A-C	CellROX Orange/ROSs	2017-04-27	830XCasper_5mM-Mtz_36hr_027	2	785	44
2A-C	CellROX Orange/ROSs	2017-04-27	830XCasper_5mM-Mtz_36hr_028		Image unsuitable for analysis
2A-C	CellROX Orange/ROSs	2017-04-27	830XCasper_5mM-Mtz_36hr_029	3	795	5
2A-C	CellROX Orange/ROSs	2017-04-27	830XCasper_5mM-Mtz_36hr_030		Image unsuitable for analysis
2A-C	CellROX Orange/ROSs	2017-04-27	830XCasper_5mM-Mtz_36hr_031	2	655	7
2A-C	CellROX Orange/ROSs	2017-04-27	830XCasper_5mM-Mtz_36hr_032	2	620	4
2A-C	CellROX Orange/ROSs	2018-04-27	830XCasper_5mM-Mtz_48hr_001	2	695	20
2A-C	CellROX Orange/ROSs	2017-04-27	830XCasper_5mM-Mtz_48hr_002	3	705	2
2A-C	CellROX Orange/ROSs	2017-04-27	830XCasper_5mM-Mtz_48hr_003	3	740	2
2A-C	CellROX Orange/ROSs	2017-04-27	830XCasper_5mM-Mtz_48hr_004	3	830	41
2A-C	CellROX Orange/ROSs	2018-04-27	830XCasper_5mM-Mtz_48hr_005	1	670	0
2A-C	CellROX Orange/ROSs	2017-04-27	830XCasper_5mM-Mtz_48hr_006		Image unsuitable for analysis
2A-C	CellROX Orange/ROSs	2017-04-27	830XCasper_5mM-Mtz_48hr_007	2	620	2
2A-C	CellROX Orange/ROSs	2017-04-27	830XCasper_5mM-Mtz_48hr_008	1	660	0
2A-C	CellROX Orange/ROSs	2018-04-27	830XCasper_5mM-Mtz_48hr_009	3	735	11
2A-C	CellROX Orange/ROSs	2017-04-27	830XCasper_5mM-Mtz_48hr_010	1	610	0
2A-C	CellROX Orange/ROSs	2017-04-27	830XCasper_5mM-Mtz_48hr_011	3	655	7
2A-C	CellROX Orange/ROSs	2017-04-27	830XCasper_5mM-Mtz_48hr_012	3	670	9
2A-C	CellROX Orange/ROSs	2018-04-27	830XCasper_5mM-Mtz_48hr_013	2	705	4
2A-C	CellROX Orange/ROSs	2017-04-27	830XCasper_5mM-Mtz_48hr_014		Image unsuitable for analysis
2A-C	CellROX Orange/ROSs	2017-04-27	830XCasper_5mM-Mtz_48hr_015	2	705	0
2A-C	CellROX Orange/ROSs	2017-04-27	830XCasper_5mM-Mtz_48hr_016	2	690	0
2A-C	CellROX Orange/ROSs	2018-04-27	830XCasper_5mM-Mtz_48hr_017	3	670	0
2A-C	CellROX Orange/ROSs	2017-04-27	830XCasper_5mM-Mtz_48hr_018	3	630	12
2A-C	CellROX Orange/ROSs	2017-04-27	830XCasper_5mM-Mtz_48hr_019	3	640	0
2A-C	CellROX Orange/ROSs	2017-04-27	830XCasper_5mM-Mtz_48hr_020	2	670	11
2A-C	CellROX Orange/ROSs	2018-04-27	830XCasper_5mM-Mtz_48hr_021	1	670	0
2A-C	CellROX Orange/ROSs	2017-04-27	830XCasper_5mM-Mtz_48hr_022	2	675	3
2A-C	CellROX Orange/ROSs	2017-04-27	830XCasper_5mM-Mtz_48hr_023	2	730	19
2A-C	CellROX Orange/ROSs	2017-04-27	830XCasper_5mM-Mtz_48hr_024	3	675	1
2A-C	CellROX Orange/ROSs	2018-04-27	830XCasper_5mM-Mtz_48hr_025	2	690	5
2A-C	CellROX Orange/ROSs	2017-04-27	830XCasper_5mM-Mtz_48hr_026	3	630	20
2A-C	CellROX Orange/ROSs	2017-04-27	830XCasper_5mM-Mtz_48hr_027	2	705	1
2A-C	CellROX Orange/ROSs	2017-04-27	830XCasper_5mM-Mtz_48hr_028	3	680	64
2A-C	CellROX Orange/ROSs	2017-04-27	830XCasper_5mM-Mtz_48hr_029	2	625	26
2A-C	CellROX Orange/ROSs	2018-04-27	830XCasper_5mM-Mtz_Control_001	1	655	0
2A-C	CellROX Orange/ROSs	2017-04-27	830XCasper_5mM-Mtz_Control_002	1	610	0
2A-C	CellROX Orange/ROSs	2017-04-27	830XCasper_5mM-Mtz_Control_003	1	610	0
2A-C	CellROX Orange/ROSs	2017-04-27	830XCasper_5mM-Mtz_Control_004	1	640	0
2A-C	CellROX Orange/ROSs	2018-04-27	830XCasper_5mM-Mtz_Control_005	1	680	0
2A-C	CellROX Orange/ROSs	2017-04-27	830XCasper_5mM-Mtz_Control_006	1	860	0
2A-C	CellROX Orange/ROSs	2017-04-27	830XCasper_5mM-Mtz_Control_007	2	625	0
2A-C	CellROX Orange/ROSs	2017-04-27	830XCasper_5mM-Mtz_Control_008	1	680	2
2A-C	CellROX Orange/ROSs	2018-04-27	830XCasper_5mM-Mtz_Control_009	1	685	0
2A-C	CellROX Orange/ROSs	2017-04-27	830XCasper_5mM-Mtz_Control_010	1	640	0
2A-C	CellROX Orange/ROSs	2017-04-27	830XCasper_5mM-Mtz_Control_011	1	645	0
2A-C	CellROX Orange/ROSs	2017-04-27	830XCasper_5mM-Mtz_Control_012	1	655	0
2A-C	CellROX Orange/ROSs	2018-04-27	830XCasper_5mM-Mtz_Control_013	1	635	0
2A-C	CellROX Orange/ROSs	2017-04-27	830XCasper_5mM-Mtz_Control_014	1	870	0
2A-C	CellROX Orange/ROSs	2017-04-27	830XCasper_5mM-Mtz_Control_015	1	630	0
2A-C	CellROX Orange/ROSs	2017-04-27	830XCasper_5mM-Mtz_Control_016	1	675	0
2A-C	CellROX Orange/ROSs	2018-04-27	830XCasper_5mM-Mtz_Control_017	1	630	0
2A-C	CellROX Orange/ROSs	2017-04-27	830XCasper_5mM-Mtz_Control_018	1	655	0
2A-C	CellROX Orange/ROSs	2017-04-27	830XCasper_5mM-Mtz_Control_019	1	595	0
2A-C	CellROX Orange/ROSs	2017-04-27	830XCasper_5mM-Mtz_Control_020	1	655	0
2A-C	CellROX Orange/ROSs	2018-04-27	830XCasper_5mM-Mtz_Control_021	1	620	0
2A-C	CellROX Orange/ROSs	2017-04-27	830XCasper_5mM-Mtz_Control_022	1	625	0
2A-C	CellROX Orange/ROSs	2017-04-27	830XCasper_5mM-Mtz_Control_023	1	645	0
2A-C	CellROX Orange/ROSs	2017-04-27	830XCasper_5mM-Mtz_Control_024	1	635	0
2A-C	CellROX Orange/ROSs	2018-04-27	830XCasper_5mM-Mtz_Control_025	1	645	0
2A-C	CellROX Orange/ROSs	2017-04-27	830XCasper_5mM-Mtz_Control_026	1	650	0
2A-C	CellROX Orange/ROSs	2017-04-27	830XCasper_5mM-Mtz_Control_027	1	625	0
2A-C	CellROX Orange/ROSs	2017-04-27	830XCasper_5mM-Mtz_Control_028	1	625	0
2A-C	CellROX Orange/ROSs	2018-04-27	830XCasper_5mM-Mtz_Control_029	1	650	0
2A-C	CellROX Orange/ROSs	2017-04-27	830XCasper_5mM-Mtz_Control_030	1	800	0

## Sheet: TUNEL Figure 3
Figure	Experiment	Date	File Name	# Objects	Fluorescent dye	Fluorescence Threshold					2018-05-01	Control	24 h	48 h
3A-B	TUNEL/Apoptosis	2018-05-01	830Xcasper_TUNEL_5mM-Mtz_24hrExp_001.nd2	2	TUNEL	1495	Larvae in this experiment were fixed prior to TMR Red staining and were therefore unsuitable for damage score analysis					0	2	6
3A-B	TUNEL/Apoptosis	2018-05-01	830Xcasper_TUNEL_5mM-Mtz_24hrExp_002.nd2	129	TUNEL	1625						4	129	1
3A-B	TUNEL/Apoptosis	2018-05-01	830Xcasper_TUNEL_5mM-Mtz_24hrExp_003.nd2	96	TUNEL	875						2	96	0
3A-B	TUNEL/Apoptosis	2018-05-01	830Xcasper_TUNEL_5mM-Mtz_24hrExp_004.nd2	23	TUNEL	1040						7	23	15
3A-B	TUNEL/Apoptosis	2018-05-01	830Xcasper_TUNEL_5mM-Mtz_24hrExp_005.nd2	82	TUNEL	1010						0	82	9
3A-B	TUNEL/Apoptosis	2018-05-01	830Xcasper_TUNEL_5mM-Mtz_24hrExp_006.nd2	0	TUNEL	1200						2	0	9
3A-B	TUNEL/Apoptosis	2018-05-01	830Xcasper_TUNEL_5mM-Mtz_24hrExp_007.nd2	69	TUNEL	1125						2	69	36
3A-B	TUNEL/Apoptosis	2018-05-01	830Xcasper_TUNEL_5mM-Mtz_24hrExp_008.nd2	22	TUNEL	1180						0	22	31
3A-B	TUNEL/Apoptosis	2018-05-01	830Xcasper_TUNEL_5mM-Mtz_24hrExp_009.nd2	16	TUNEL	910						17	16	21
3A-B	TUNEL/Apoptosis	2018-05-01	830Xcasper_TUNEL_5mM-Mtz_24hrExp_010.nd2	56	TUNEL	1035						36	56	312
3A-B	TUNEL/Apoptosis	2018-05-01	830Xcasper_TUNEL_5mM-Mtz_24hrExp_011.nd2	14	TUNEL	1035						3	14	223
3A-B	TUNEL/Apoptosis	2018-05-01	830Xcasper_TUNEL_5mM-Mtz_24hrExp_012.nd2	16	TUNEL	1655						25	16	31
3A-B	TUNEL/Apoptosis	2018-05-01	830Xcasper_TUNEL_5mM-Mtz_24hrExp_013.nd2	87	TUNEL	910						1	87	3
3A-B	TUNEL/Apoptosis	2018-05-01	830Xcasper_TUNEL_5mM-Mtz_24hrExp_014.nd2	58	TUNEL	950						4	58	35
3A-B	TUNEL/Apoptosis	2018-05-01	830Xcasper_TUNEL_5mM-Mtz_24hrExp_015.nd2	14	TUNEL	1315						0	14	106
3A-B	TUNEL/Apoptosis	2018-05-01	830Xcasper_TUNEL_5mM-Mtz_24hrExp_016.nd2	78	TUNEL	1615						3	78	2
3A-B	TUNEL/Apoptosis	2018-05-01	830Xcasper_TUNEL_5mM-Mtz_24hrExp_017.nd2	40	TUNEL	910						0	40	28
3A-B	TUNEL/Apoptosis	2018-05-01	830Xcasper_TUNEL_5mM-Mtz_24hrExp_018.nd2	70	TUNEL	2770						31	70	91
3A-B	TUNEL/Apoptosis	2018-05-01	830Xcasper_TUNEL_5mM-Mtz_24hrExp_019.nd2	10	TUNEL	965						2	10	27
3A-B	TUNEL/Apoptosis	2018-05-01	830Xcasper_TUNEL_5mM-Mtz_24hrExp_020.nd2	6	TUNEL	1040							6	5
3A-B	TUNEL/Apoptosis	2018-05-01	830Xcasper_TUNEL_5mM-Mtz_24hrExp_021.nd2	7	TUNEL	930							7	8
3A-B	TUNEL/Apoptosis	2018-05-01	830Xcasper_TUNEL_5mM-Mtz_24hrExp_022.nd2	125	TUNEL	1750							125	177
3A-B	TUNEL/Apoptosis	2018-05-01	830Xcasper_TUNEL_5mM-Mtz_24hrExp_023.nd2	16	TUNEL	1085							16	75
3A-B	TUNEL/Apoptosis	2018-05-01	830Xcasper_TUNEL_5mM-Mtz_24hrExp_024.nd2	57	TUNEL	1300							57	129
3A-B	TUNEL/Apoptosis	2018-05-01	830Xcasper_TUNEL_5mM-Mtz_24hrExp_025.nd2	69	TUNEL	1325							69	17
3A-B	TUNEL/Apoptosis	2018-05-01	830Xcasper_TUNEL_5mM-Mtz_24hrExp_026.nd2	0	TUNEL	1005							0	12
3A-B	TUNEL/Apoptosis	2018-05-01	830Xcasper_TUNEL_5mM-Mtz_24hrExp_027.nd2	137	TUNEL	1080							137	29
3A-B	TUNEL/Apoptosis	2018-05-01	830Xcasper_TUNEL_5mM-Mtz_24hrExp_028.nd2	1	TUNEL	1010							1
3A-B	TUNEL/Apoptosis	2018-05-01	830Xcasper_TUNEL_5mM-Mtz_24hrExp_029.nd2	63	TUNEL	1035							63
3A-B	TUNEL/Apoptosis	2018-05-01	830Xcasper_TUNEL_5mM-Mtz_24hrExp_030.nd2	23	TUNEL	1415							23
3A-B	TUNEL/Apoptosis	2018-05-01	830Xcasper_TUNEL_5mM-Mtz_48hrExp_001.nd2	6	TUNEL	1250					Average	7.31579	46.2	53.2593
3A-B	TUNEL/Apoptosis	2018-05-01	830Xcasper_TUNEL_5mM-Mtz_48hrExp_002.nd2	1	TUNEL	1735					N	19	30	27
3A-B	TUNEL/Apoptosis	2018-05-01	830Xcasper_TUNEL_5mM-Mtz_48hrExp_003.nd2	0	TUNEL	1105					Ttest	N/A	2.1753e-05	0.00467965
3A-B	TUNEL/Apoptosis	2018-05-01	830Xcasper_TUNEL_5mM-Mtz_48hrExp_004.nd2	15	TUNEL	1230
3A-B	TUNEL/Apoptosis	2018-05-01	830Xcasper_TUNEL_5mM-Mtz_48hrExp_005.nd2	9	TUNEL	1175
3A-B	TUNEL/Apoptosis	2018-05-01	830Xcasper_TUNEL_5mM-Mtz_48hrExp_006.nd2	9	TUNEL	1565
3A-B	TUNEL/Apoptosis	2018-05-01	830Xcasper_TUNEL_5mM-Mtz_48hrExp_007.nd2	36	TUNEL	1995
3A-B	TUNEL/Apoptosis	2018-05-01	830Xcasper_TUNEL_5mM-Mtz_48hrExp_008.nd2	31	TUNEL	2230
3A-B	TUNEL/Apoptosis	2018-05-01	830Xcasper_TUNEL_5mM-Mtz_48hrExp_009.nd2	21	TUNEL	1260
3A-B	TUNEL/Apoptosis	2018-05-01	830Xcasper_TUNEL_5mM-Mtz_48hrExp_010.nd2	312	TUNEL	2500
3A-B	TUNEL/Apoptosis	2018-05-01	830Xcasper_TUNEL_5mM-Mtz_48hrExp_011.nd2	223	TUNEL	2500
3A-B	TUNEL/Apoptosis	2018-05-01	830Xcasper_TUNEL_5mM-Mtz_48hrExp_012.nd2	31	TUNEL	1020
3A-B	TUNEL/Apoptosis	2018-05-01	830Xcasper_TUNEL_5mM-Mtz_48hrExp_013.nd2	3	TUNEL	945
3A-B	TUNEL/Apoptosis	2018-05-01	830Xcasper_TUNEL_5mM-Mtz_48hrExp_014.nd2	35	TUNEL	790
3A-B	TUNEL/Apoptosis	2018-05-01	830Xcasper_TUNEL_5mM-Mtz_48hrExp_015.nd2	106	TUNEL	935
3A-B	TUNEL/Apoptosis	2018-05-01	830Xcasper_TUNEL_5mM-Mtz_48hrExp_016.nd2	2	TUNEL	915
3A-B	TUNEL/Apoptosis	2018-05-01	830Xcasper_TUNEL_5mM-Mtz_48hrExp_017.nd2	28	TUNEL	1435
3A-B	TUNEL/Apoptosis	2018-05-01	830Xcasper_TUNEL_5mM-Mtz_48hrExp_018.nd2	91	TUNEL	600
3A-B	TUNEL/Apoptosis	2018-05-01	830Xcasper_TUNEL_5mM-Mtz_48hrExp_019.nd2	27	TUNEL	1035
3A-B	TUNEL/Apoptosis	2018-05-01	830Xcasper_TUNEL_5mM-Mtz_48hrExp_020.nd2	5	TUNEL	900
3A-B	TUNEL/Apoptosis	2018-05-01	830Xcasper_TUNEL_5mM-Mtz_48hrExp_021.nd2	8	TUNEL	1175
3A-B	TUNEL/Apoptosis	2018-05-01	830Xcasper_TUNEL_5mM-Mtz_48hrExp_022.nd2	177	TUNEL	1145
3A-B	TUNEL/Apoptosis	2018-05-01	830Xcasper_TUNEL_5mM-Mtz_48hrExp_023.nd2	75	TUNEL	1130
3A-B	TUNEL/Apoptosis	2018-05-01	830Xcasper_TUNEL_5mM-Mtz_48hrExp_024.nd2	129	TUNEL	1010
3A-B	TUNEL/Apoptosis	2018-05-01	830Xcasper_TUNEL_5mM-Mtz_48hrExp_025.nd2	17	TUNEL	960
3A-B	TUNEL/Apoptosis	2018-05-01	830Xcasper_TUNEL_5mM-Mtz_48hrExp_026.nd2	12	TUNEL	1375
3A-B	TUNEL/Apoptosis	2018-05-01	830Xcasper_TUNEL_5mM-Mtz_48hrExp_027.nd2	29	TUNEL	1115
3A-B	TUNEL/Apoptosis	2018-05-01	830Xcasper_TUNEL_Control_001.nd2	0	TUNEL	1295
3A-B	TUNEL/Apoptosis	2018-05-01	830Xcasper_TUNEL_Control_002.nd2	4	TUNEL	880
3A-B	TUNEL/Apoptosis	2018-05-01	830Xcasper_TUNEL_Control_003.nd2	2	TUNEL	905
3A-B	TUNEL/Apoptosis	2018-05-01	830Xcasper_TUNEL_Control_004.nd2	7	TUNEL	940
3A-B	TUNEL/Apoptosis	2018-05-01	830Xcasper_TUNEL_Control_005.nd2	0	TUNEL	1160
3A-B	TUNEL/Apoptosis	2018-05-01	830Xcasper_TUNEL_Control_006.nd2	2	TUNEL	850
3A-B	TUNEL/Apoptosis	2018-05-01	830Xcasper_TUNEL_Control_007.nd2	2	TUNEL	910
3A-B	TUNEL/Apoptosis	2018-05-01	830Xcasper_TUNEL_Control_008.nd2	0	TUNEL	885
3A-B	TUNEL/Apoptosis	2018-05-01	830Xcasper_TUNEL_Control_009.nd2	17	TUNEL	1080
3A-B	TUNEL/Apoptosis	2018-05-01	830Xcasper_TUNEL_Control_010.nd2	36	TUNEL	965
3A-B	TUNEL/Apoptosis	2018-05-01	830Xcasper_TUNEL_Control_011.nd2	3	TUNEL	1085
3A-B	TUNEL/Apoptosis	2018-05-01	830Xcasper_TUNEL_Control_012.nd2	25	TUNEL	1575
3A-B	TUNEL/Apoptosis	2018-05-01	830Xcasper_TUNEL_Control_013.nd2	1	TUNEL	885
3A-B	TUNEL/Apoptosis	2018-05-01	830Xcasper_TUNEL_Control_014.nd2	4	TUNEL	1225
3A-B	TUNEL/Apoptosis	2018-05-01	830Xcasper_TUNEL_Control_015.nd2	0	TUNEL	930
3A-B	TUNEL/Apoptosis	2018-05-01	830Xcasper_TUNEL_Control_016.nd2	3	TUNEL	1035
3A-B	TUNEL/Apoptosis	2018-05-01	830Xcasper_TUNEL_Control_017.nd2	0	TUNEL	1070
3A-B	TUNEL/Apoptosis	2018-05-01	830Xcasper_TUNEL_Control_018.nd2	31	TUNEL	1565
3A-B	TUNEL/Apoptosis	2018-05-01	830Xcasper_TUNEL_Control_019.nd2	2	TUNEL	945

## Sheet: SYTOX Green Figure 3
Figure	Experiment	Date	File Name	Dscore	# Objects	Fluorescent dye	Fluorescence threshold		Damage Score Contingency Plot
3D-E	SYTOX Green/Necrosis	2017-06-05	009X830_5mM-Mtz-24hrExp_SG_001.nd2	2	0	SYTOX Green	1495		2017-06-05	Raw Counts
3D-E	SYTOX Green/Necrosis	2017-06-05	009X830_5mM-Mtz-24hrExp_SG_002.nd2	2	5	SYTOX Green	1460			No/Mild Damage	Moderate Damage	Severe Damage	Sum
3D-E	SYTOX Green/Necrosis	2017-06-05	009X830_5mM-Mtz-24hrExp_SG_003.nd2	1	1	SYTOX Green	1610		Control	29	1	0	30
3D-E	SYTOX Green/Necrosis	2017-06-05	009X830_5mM-Mtz-24hrExp_SG_004.nd2	3	5	SYTOX Green	1475		24 h Mtz	18	11	1	30
3D-E	SYTOX Green/Necrosis	2017-06-05	009X830_5mM-Mtz-24hrExp_SG_005.nd2	1	0	SYTOX Green	1730		48 h Mtz	2	10	14	26
3D-E	SYTOX Green/Necrosis	2017-06-05	009X830_5mM-Mtz-24hrExp_SG_006.nd2	1	0	SYTOX Green	1630
3D-E	SYTOX Green/Necrosis	2017-06-05	009X830_5mM-Mtz-24hrExp_SG_007.nd2	2	6	SYTOX Green	1910		2017-06-05	Percentage by Condition
3D-E	SYTOX Green/Necrosis	2017-06-05	009X830_5mM-Mtz-24hrExp_SG_008.nd2	1	0	SYTOX Green	1590			No/Mild Damage	Moderate Damage	Severe Damage	Sum
3D-E	SYTOX Green/Necrosis	2017-06-05	009X830_5mM-Mtz-24hrExp_SG_009.nd2	1	1	SYTOX Green	1660		Control	0.966667	0.0333333	0	1
3D-E	SYTOX Green/Necrosis	2017-06-05	009X830_5mM-Mtz-24hrExp_SG_010.nd2	1	0	SYTOX Green	1975		24 h Mtz	0.6	0.366667	0.0333333	1
3D-E	SYTOX Green/Necrosis	2017-06-05	009X830_5mM-Mtz-24hrExp_SG_011.nd2	2	4	SYTOX Green	1815		48 h Mtz	0.0769231	0.384615	0.538462	1
3D-E	SYTOX Green/Necrosis	2017-06-05	009X830_5mM-Mtz-24hrExp_SG_012.nd2	1	2	SYTOX Green	1595
3D-E	SYTOX Green/Necrosis	2017-06-05	009X830_5mM-Mtz-24hrExp_SG_013.nd2	2	2	SYTOX Green	1805		Damage Score Contingency Plot
3D-E	SYTOX Green/Necrosis	2017-06-05	009X830_5mM-Mtz-24hrExp_SG_014.nd2	1	0	SYTOX Green	1850		2016-12-18	Raw Counts
3D-E	SYTOX Green/Necrosis	2017-06-05	009X830_5mM-Mtz-24hrExp_SG_015.nd2	2	2	SYTOX Green	1905			No/Mild Damage	Moderate Damage	Severe Damage	Sum
3D-E	SYTOX Green/Necrosis	2017-06-05	009X830_5mM-Mtz-24hrExp_SG_016.nd2	1	0	SYTOX Green	1645		Control	29	2	0	31
3D-E	SYTOX Green/Necrosis	2017-06-05	009X830_5mM-Mtz-24hrExp_SG_017.nd2	1	0	SYTOX Green	1620		24 h Mtz	18	11	1	30
3D-E	SYTOX Green/Necrosis	2017-06-05	009X830_5mM-Mtz-24hrExp_SG_018.nd2	1	0	SYTOX Green	1455		48 h Mtz	3	19	10	32
3D-E	SYTOX Green/Necrosis	2017-06-05	009X830_5mM-Mtz-24hrExp_SG_019.nd2	1	0	SYTOX Green	1540
3D-E	SYTOX Green/Necrosis	2017-06-05	009X830_5mM-Mtz-24hrExp_SG_020.nd2	1	0	SYTOX Green	1395		2016-12-18	Percentage by Condition
3D-E	SYTOX Green/Necrosis	2017-06-05	009X830_5mM-Mtz-24hrExp_SG_021.nd2	2	0	SYTOX Green	1295			No/Mild Damage	Moderate Damage	Severe Damage	Sum
3D-E	SYTOX Green/Necrosis	2017-06-05	009X830_5mM-Mtz-24hrExp_SG_022.nd2	1	0	SYTOX Green	1280		Control	0.935484	0.0645161	0	1
3D-E	SYTOX Green/Necrosis	2017-06-05	009X830_5mM-Mtz-24hrExp_SG_023.nd2	1	0	SYTOX Green	1820		24 h Mtz	0.6	0.366667	0.0333333	1
3D-E	SYTOX Green/Necrosis	2017-06-05	009X830_5mM-Mtz-24hrExp_SG_024.nd2	1	0	SYTOX Green	1555		48 h Mtz	0.09375	0.59375	0.3125	1
3D-E	SYTOX Green/Necrosis	2017-06-05	009X830_5mM-Mtz-24hrExp_SG_025.nd2	2	2	SYTOX Green	1615
3D-E	SYTOX Green/Necrosis	2017-06-05	009X830_5mM-Mtz-24hrExp_SG_026.nd2	1	1	SYTOX Green	1300		Damage Score Contingency Plot
3D-E	SYTOX Green/Necrosis	2017-06-05	009X830_5mM-Mtz-24hrExp_SG_027.nd2	2	0	SYTOX Green	1405		All	Raw Counts
3D-E	SYTOX Green/Necrosis	2017-06-05	009X830_5mM-Mtz-24hrExp_SG_028.nd2	2	0	SYTOX Green	1225			No/Mild Damage	Moderate Damage	Severe Damage	Sum
3D-E	SYTOX Green/Necrosis	2017-06-05	009X830_5mM-Mtz-24hrExp_SG_029.nd2	2	0	SYTOX Green	1465		Control	58	3	0	61
3D-E	SYTOX Green/Necrosis	2017-06-05	009X830_5mM-Mtz-24hrExp_SG_030.nd2	1	0	SYTOX Green	1665		24 h Mtz	36	22	2	60
3D-E	SYTOX Green/Necrosis	2017-06-05	009X830_5mM-Mtz-48hrExp_SG_001.nd2	3	0	SYTOX Green	1555		48 h Mtz	5	29	24	58
3D-E	SYTOX Green/Necrosis	2017-06-05	009X830_5mM-Mtz-48hrExp_SG_002.nd2	2	0	SYTOX Green	1440
3D-E	SYTOX Green/Necrosis	2017-06-05	009X830_5mM-Mtz-48hrExp_SG_003.nd2	2	3	SYTOX Green	1230		All	Percentage by Condition
3D-E	SYTOX Green/Necrosis	2017-06-05	009X830_5mM-Mtz-48hrExp_SG_004.nd2	2	2	SYTOX Green	2140			No/Mild Damage	Moderate Damage	Severe Damage	Sum
3D-E	SYTOX Green/Necrosis	2017-06-05	009X830_5mM-Mtz-48hrExp_SG_005.nd2	3	2	SYTOX Green	1410		Control	0.95082	0.0491803	0	1
3D-E	SYTOX Green/Necrosis	2017-06-05	009X830_5mM-Mtz-48hrExp_SG_006.nd2	3	0	SYTOX Green	1580		24 h Mtz	0.6	0.366667	0.0333333	1
3D-E	SYTOX Green/Necrosis	2017-06-05	009X830_5mM-Mtz-48hrExp_SG_007.nd2	3	1	SYTOX Green	1295		48 h Mtz	0.0862069	0.5	0.413793	1
3D-E	SYTOX Green/Necrosis	2017-06-05	009X830_5mM-Mtz-48hrExp_SG_008.nd2	3	5	SYTOX Green	1705
3D-E	SYTOX Green/Necrosis	2017-06-05	009X830_5mM-Mtz-48hrExp_SG_009.nd2	2	1	SYTOX Green	2300		2017-06-05	Control	24 h	48 h		2016-12-18	Control	24 h	48 h
3D-E	SYTOX Green/Necrosis	2017-06-05	009X830_5mM-Mtz-48hrExp_SG_010.nd2	1	1	SYTOX Green	1795			1	1	1			1	1	1
3D-E	SYTOX Green/Necrosis	2017-06-05	009X830_5mM-Mtz-48hrExp_SG_011.nd2	3	5	SYTOX Green	1560			1	1	1			1	1	1
3D-E	SYTOX Green/Necrosis	2017-06-05	009X830_5mM-Mtz-48hrExp_SG_012.nd2	3	0	SYTOX Green	1745			1	1	2			1	1	1
3D-E	SYTOX Green/Necrosis	2017-06-05	009X830_5mM-Mtz-48hrExp_SG_013.nd2	2	0	SYTOX Green	1460			1	1	2			1	1	2
3D-E	SYTOX Green/Necrosis	2017-06-05	009X830_5mM-Mtz-48hrExp_SG_014.nd2	3	2	SYTOX Green	1480			1	1	2			1	1	2
3D-E	SYTOX Green/Necrosis	2017-06-05	009X830_5mM-Mtz-48hrExp_SG_015.nd2	2	11	SYTOX Green	1710			1	1	2			1	1	2
3D-E	SYTOX Green/Necrosis	2017-06-05	009X830_5mM-Mtz-48hrExp_SG_016.nd2	2	1	SYTOX Green	2515			1	1	2			1	1	2
3D-E	SYTOX Green/Necrosis	2017-06-05	009X830_5mM-Mtz-48hrExp_SG_017.nd2	2	11	SYTOX Green	2110			1	1	2			1	1	2
3D-E	SYTOX Green/Necrosis	2017-06-05	009X830_5mM-Mtz-48hrExp_SG_018.nd2	2	5	SYTOX Green	2625			1	1	2			1	1	2
3D-E	SYTOX Green/Necrosis	2017-06-05	009X830_5mM-Mtz-48hrExp_SG_019.nd2	3	21	SYTOX Green	1915			1	1	2			1	1	2
3D-E	SYTOX Green/Necrosis	2017-06-05	009X830_5mM-Mtz-48hrExp_SG_020.nd2	3	0	SYTOX Green	1740			1	1	2			1	1	2
3D-E	SYTOX Green/Necrosis	2017-06-05	009X830_5mM-Mtz-48hrExp_SG_021.nd2	1	4	SYTOX Green	2180			1	1	2			1	1	2
3D-E	SYTOX Green/Necrosis	2017-06-05	009X830_5mM-Mtz-48hrExp_SG_022.nd2	3	0	SYTOX Green	1835			1	1	3			1	1	2
3D-E	SYTOX Green/Necrosis	2017-06-05	009X830_5mM-Mtz-48hrExp_SG_023.nd2	3	0	SYTOX Green	2070			1	1	3			1	1	2
3D-E	SYTOX Green/Necrosis	2017-06-05	009X830_5mM-Mtz-48hrExp_SG_024.nd2	3	0	SYTOX Green	1635			1	1	3			1	1	2
3D-E	SYTOX Green/Necrosis	2017-06-05	009X830_5mM-Mtz-48hrExp_SG_025.nd2	2	16	SYTOX Green	1670			1	1	3			1	1	2
3D-E	SYTOX Green/Necrosis	2017-06-05	009X830_5mM-Mtz-48hrExp_SG_026.nd2	3	0	SYTOX Green	1890			1	1	3			1	1	2
3D-E	SYTOX Green/Necrosis	2017-06-05	009X830_Controls_SG_001.nd2	1	3	SYTOX Green	1410			1	1	3			1	1	2
3D-E	SYTOX Green/Necrosis	2017-06-05	009X830_Controls_SG_002.nd2	1	1	SYTOX Green	1320			1	2	3			1	2	2
3D-E	SYTOX Green/Necrosis	2017-06-05	009X830_Controls_SG_003.nd2	1	0	SYTOX Green	1445			1	2	3			1	2	2
3D-E	SYTOX Green/Necrosis	2017-06-05	009X830_Controls_SG_004.nd2	1	0	SYTOX Green	2205			1	2	3			1	2	2
3D-E	SYTOX Green/Necrosis	2017-06-05	009X830_Controls_SG_005.nd2	1	0	SYTOX Green	2360			1	2	3			1	2	2
3D-E	SYTOX Green/Necrosis	2017-06-05	009X830_Controls_SG_006.nd2	1	0	SYTOX Green	1855			1	2	3			1	2	3
3D-E	SYTOX Green/Necrosis	2017-06-05	009X830_Controls_SG_007.nd2	1	0	SYTOX Green	1990			1	2	3			1	2	3
3D-E	SYTOX Green/Necrosis	2017-06-05	009X830_Controls_SG_008.nd2	1	0	SYTOX Green	2005			1	2	3			1	2	3
3D-E	SYTOX Green/Necrosis	2017-06-05	009X830_Controls_SG_009.nd2	1	0	SYTOX Green	1885			1	2	3			1	2	3
3D-E	SYTOX Green/Necrosis	2017-06-05	009X830_Controls_SG_010.nd2	1	1	SYTOX Green	1610			1	2				1	2	3
3D-E	SYTOX Green/Necrosis	2017-06-05	009X830_Controls_SG_011.nd2	1	0	SYTOX Green	2060			1	2				1	2	3
3D-E	SYTOX Green/Necrosis	2017-06-05	009X830_Controls_SG_012.nd2	2	1	SYTOX Green	1500			1	2				1	2	3
3D-E	SYTOX Green/Necrosis	2017-06-05	009X830_Controls_SG_013.nd2	1	0	SYTOX Green	1445			2	3				2	3	3
3D-E	SYTOX Green/Necrosis	2017-06-05	009X830_Controls_SG_014.nd2	1	1	SYTOX Green	2335								2		3
3D-E	SYTOX Green/Necrosis	2017-06-05	009X830_Controls_SG_015.nd2	1	0	SYTOX Green	1630										3
3D-E	SYTOX Green/Necrosis	2017-06-05	009X830_Controls_SG_016.nd2	1	0	SYTOX Green	2075		Combined	Control	24 h	48 h
3D-E	SYTOX Green/Necrosis	2017-06-05	009X830_Controls_SG_017.nd2	1	0	SYTOX Green	1380			1	1	1
3D-E	SYTOX Green/Necrosis	2017-06-05	009X830_Controls_SG_018.nd2	1	0	SYTOX Green	2100			1	1	1
3D-E	SYTOX Green/Necrosis	2017-06-05	009X830_Controls_SG_019.nd2	1	1	SYTOX Green	1505			1	1	1
3D-E	SYTOX Green/Necrosis	2017-06-05	009X830_Controls_SG_020.nd2	1	0	SYTOX Green	1695			1	1	1
3D-E	SYTOX Green/Necrosis	2017-06-05	009X830_Controls_SG_021.nd2	1	0	SYTOX Green	1535			1	1	1
3D-E	SYTOX Green/Necrosis	2017-06-05	009X830_Controls_SG_022.nd2	1	0	SYTOX Green	1590			1	1	2
3D-E	SYTOX Green/Necrosis	2017-06-05	009X830_Controls_SG_023.nd2	1	0	SYTOX Green	1685			1	1	2
3D-E	SYTOX Green/Necrosis	2017-06-05	009X830_Controls_SG_024.nd2	1	0	SYTOX Green	1755			1	1	2
3D-E	SYTOX Green/Necrosis	2017-06-05	009X830_Controls_SG_025.nd2	1	0	SYTOX Green	1795			1	1	2
3D-E	SYTOX Green/Necrosis	2017-06-05	009X830_Controls_SG_026.nd2	1	0	SYTOX Green	2010			1	1	2
3D-E	SYTOX Green/Necrosis	2017-06-05	009X830_Controls_SG_027.nd2	1	0	SYTOX Green	2075			1	1	2
3D-E	SYTOX Green/Necrosis	2017-06-05	009X830_Controls_SG_028.nd2	1	0	SYTOX Green	1670			1	1	2
3D-E	SYTOX Green/Necrosis	2017-06-05	009X830_Controls_SG_029.nd2	1	0	SYTOX Green	1760			1	1	2
3D-E	SYTOX Green/Necrosis	2017-06-05	009X830_Controls_SG_030.nd2	1	0	SYTOX Green	1665			1	1	2
3D-E	SYTOX Green/Necrosis	2016-12-18	009X830_SG_5mM-Mtz-24hrExp_001.nd2.csv	1	0	SYTOX Green	1180			1	1	2
3D-E	SYTOX Green/Necrosis	2016-12-18	009X830_SG_5mM-Mtz-24hrExp_002.nd2.csv	2	0	SYTOX Green	1265			1	1	2
3D-E	SYTOX Green/Necrosis	2016-12-18	009X830_SG_5mM-Mtz-24hrExp_003.nd2.csv	1	0	SYTOX Green	1400			1	1	2
3D-E	SYTOX Green/Necrosis	2016-12-18	009X830_SG_5mM-Mtz-24hrExp_004.nd2.csv	3	2	SYTOX Green	1345			1	1	2
3D-E	SYTOX Green/Necrosis	2016-12-18	009X830_SG_5mM-Mtz-24hrExp_005.nd2.csv	1	0	SYTOX Green	1665			1	1	2
3D-E	SYTOX Green/Necrosis	2016-12-18	009X830_SG_5mM-Mtz-24hrExp_006.nd2.csv	2	0	SYTOX Green	1525			1	1	2
3D-E	SYTOX Green/Necrosis	2016-12-18	009X830_SG_5mM-Mtz-24hrExp_007.nd2.csv	1	0	SYTOX Green	1775			1	1	2
3D-E	SYTOX Green/Necrosis	2016-12-18	009X830_SG_5mM-Mtz-24hrExp_008.nd2.csv	2	4	SYTOX Green	1390			1	1	2
3D-E	SYTOX Green/Necrosis	2016-12-18	009X830_SG_5mM-Mtz-24hrExp_009.nd2.csv	1	1	SYTOX Green	1470			1	1	2
3D-E	SYTOX Green/Necrosis	2016-12-18	009X830_SG_5mM-Mtz-24hrExp_010.nd2.csv	2	5	SYTOX Green	1185			1	1	2
3D-E	SYTOX Green/Necrosis	2016-12-18	009X830_SG_5mM-Mtz-24hrExp_011.nd2.csv	2	0	SYTOX Green	1115			1	1	2
3D-E	SYTOX Green/Necrosis	2016-12-18	009X830_SG_5mM-Mtz-24hrExp_012.nd2.csv	2	8	SYTOX Green	1515			1	1	2
3D-E	SYTOX Green/Necrosis	2016-12-18	009X830_SG_5mM-Mtz-24hrExp_013.nd2.csv	1	0	SYTOX Green	1900			1	1	2
3D-E	SYTOX Green/Necrosis	2016-12-18	009X830_SG_5mM-Mtz-24hrExp_014.nd2.csv	1	2	SYTOX Green	1575			1	1	2
3D-E	SYTOX Green/Necrosis	2016-12-18	009X830_SG_5mM-Mtz-24hrExp_015.nd2.csv	1	0	SYTOX Green	1535			1	1	2
3D-E	SYTOX Green/Necrosis	2016-12-18	009X830_SG_5mM-Mtz-24hrExp_016.nd2.csv	1	3	SYTOX Green	1035			1	1	2
3D-E	SYTOX Green/Necrosis	2016-12-18	009X830_SG_5mM-Mtz-24hrExp_017.nd2.csv	1	0	SYTOX Green	1315			1	1	2
3D-E	SYTOX Green/Necrosis	2016-12-18	009X830_SG_5mM-Mtz-24hrExp_018.nd2.csv	2	2	SYTOX Green	1530			1	1	2
3D-E	SYTOX Green/Necrosis	2016-12-18	009X830_SG_5mM-Mtz-24hrExp_019.nd2.csv	1	0	SYTOX Green	1345			1	1	2
3D-E	SYTOX Green/Necrosis	2016-12-18	009X830_SG_5mM-Mtz-24hrExp_020.nd2.csv	1	0	SYTOX Green	1375			1	1	2
3D-E	SYTOX Green/Necrosis	2016-12-18	009X830_SG_5mM-Mtz-24hrExp_021.nd2.csv	1	4	SYTOX Green	1215			1	1	3
3D-E	SYTOX Green/Necrosis	2016-12-18	009X830_SG_5mM-Mtz-24hrExp_022.nd2.csv	2	1	SYTOX Green	1445			1	1	3
3D-E	SYTOX Green/Necrosis	2016-12-18	009X830_SG_5mM-Mtz-24hrExp_023.nd2.csv	2	0	SYTOX Green	1260			1	2	3
3D-E	SYTOX Green/Necrosis	2016-12-18	009X830_SG_5mM-Mtz-24hrExp_024.nd2.csv	1	0	SYTOX Green	1220			1	2	3
3D-E	SYTOX Green/Necrosis	2016-12-18	009X830_SG_5mM-Mtz-24hrExp_025.nd2.csv	1	0	SYTOX Green	1120			1	2	3
3D-E	SYTOX Green/Necrosis	2016-12-18	009X830_SG_5mM-Mtz-24hrExp_026.nd2.csv	1	0	SYTOX Green	1585			1	2	3
3D-E	SYTOX Green/Necrosis	2016-12-18	009X830_SG_5mM-Mtz-24hrExp_027.nd2.csv	2	3	SYTOX Green	1600			1	2	3
3D-E	SYTOX Green/Necrosis	2016-12-18	009X830_SG_5mM-Mtz-24hrExp_028.nd2.csv	1	0	SYTOX Green	1565			1	2	3
3D-E	SYTOX Green/Necrosis	2016-12-18	009X830_SG_5mM-Mtz-24hrExp_029.nd2.csv	1	0	SYTOX Green	1490			1	2	3
3D-E	SYTOX Green/Necrosis	2016-12-18	009X830_SG_5mM-Mtz-24hrExp_030.nd2.csv	2	3	SYTOX Green	1310			1	2	3
3D-E	SYTOX Green/Necrosis	2016-12-18	009X830_SG_5mM-Mtz-48hrExp_001.nd2.csv	1	0	SYTOX Green	1060			1	2	3
3D-E	SYTOX Green/Necrosis	2016-12-18	009X830_SG_5mM-Mtz-48hrExp_002.nd2.csv	1	0	SYTOX Green	1660			1	2	3
3D-E	SYTOX Green/Necrosis	2016-12-18	009X830_SG_5mM-Mtz-48hrExp_003.nd2.csv	2	12	SYTOX Green	1095			1	2	3
3D-E	SYTOX Green/Necrosis	2016-12-18	009X830_SG_5mM-Mtz-48hrExp_004.nd2.csv	1	0	SYTOX Green	1440			1	2	3
3D-E	SYTOX Green/Necrosis	2016-12-18	009X830_SG_5mM-Mtz-48hrExp_005.nd2.csv	2	8	SYTOX Green	1185			1	2	3
3D-E	SYTOX Green/Necrosis	2016-12-18	009X830_SG_5mM-Mtz-48hrExp_006.nd2.csv	2	11	SYTOX Green	1150			1	2	3
3D-E	SYTOX Green/Necrosis	2016-12-18	009X830_SG_5mM-Mtz-48hrExp_007.nd2.csv	2	2	SYTOX Green	1430			1	2	3
3D-E	SYTOX Green/Necrosis	2016-12-18	009X830_SG_5mM-Mtz-48hrExp_008.nd2.csv	2	1	SYTOX Green	940			1	2	3
3D-E	SYTOX Green/Necrosis	2016-12-18	009X830_SG_5mM-Mtz-48hrExp_009.nd2.csv	3	1	SYTOX Green	1740			1	2	3
3D-E	SYTOX Green/Necrosis	2016-12-18	009X830_SG_5mM-Mtz-48hrExp_010.nd2.csv	2	0	SYTOX Green	1395			1	2	3
3D-E	SYTOX Green/Necrosis	2016-12-18	009X830_SG_5mM-Mtz-48hrExp_011.nd2.csv	3	0	SYTOX Green	1115			1	2	3
3D-E	SYTOX Green/Necrosis	2016-12-18	009X830_SG_5mM-Mtz-48hrExp_012.nd2.csv	3	20	SYTOX Green	1060			1	2	3
3D-E	SYTOX Green/Necrosis	2016-12-18	009X830_SG_5mM-Mtz-48hrExp_013.nd2.csv	2	1	SYTOX Green	1735			1	2	3
3D-E	SYTOX Green/Necrosis	2016-12-18	009X830_SG_5mM-Mtz-48hrExp_014.nd2.csv	3	1	SYTOX Green	1040			1	2	3
3D-E	SYTOX Green/Necrosis	2016-12-18	009X830_SG_5mM-Mtz-48hrExp_015.nd2.csv	2	1	SYTOX Green	1395			2	3
3D-E	SYTOX Green/Necrosis	2016-12-18	009X830_SG_5mM-Mtz-48hrExp_016.nd2.csv	3	2	SYTOX Green	1295			2	3
3D-E	SYTOX Green/Necrosis	2016-12-18	009X830_SG_5mM-Mtz-48hrExp_017.nd2.csv	2	0	SYTOX Green	1325			2
3D-E	SYTOX Green/Necrosis	2016-12-18	009X830_SG_5mM-Mtz-48hrExp_018.nd2.csv	2	1	SYTOX Green	1465
3D-E	SYTOX Green/Necrosis	2016-12-18	009X830_SG_5mM-Mtz-48hrExp_019.nd2.csv	2	0	SYTOX Green	1145
3D-E	SYTOX Green/Necrosis	2016-12-18	009X830_SG_5mM-Mtz-48hrExp_020.nd2.csv	2	0	SYTOX Green	1720
3D-E	SYTOX Green/Necrosis	2016-12-18	009X830_SG_5mM-Mtz-48hrExp_021.nd2.csv	2	2	SYTOX Green	1575
3D-E	SYTOX Green/Necrosis	2016-12-18	009X830_SG_5mM-Mtz-48hrExp_022.nd2.csv	3	3	SYTOX Green	1400
3D-E	SYTOX Green/Necrosis	2016-12-18	009X830_SG_5mM-Mtz-48hrExp_023.nd2.csv	2	15	SYTOX Green	1375
3D-E	SYTOX Green/Necrosis	2016-12-18	009X830_SG_5mM-Mtz-48hrExp_024.nd2.csv	2	4	SYTOX Green	1525
3D-E	SYTOX Green/Necrosis	2016-12-18	009X830_SG_5mM-Mtz-48hrExp_025.nd2.csv	2	1	SYTOX Green	1110
3D-E	SYTOX Green/Necrosis	2016-12-18	009X830_SG_5mM-Mtz-48hrExp_026.nd2.csv	2	34	SYTOX Green	1330
3D-E	SYTOX Green/Necrosis	2016-12-18	009X830_SG_5mM-Mtz-48hrExp_027.nd2.csv	3	1	SYTOX Green	1255
3D-E	SYTOX Green/Necrosis	2016-12-18	009X830_SG_5mM-Mtz-48hrExp_028.nd2.csv	3	12	SYTOX Green	1255
3D-E	SYTOX Green/Necrosis	2016-12-18	009X830_SG_5mM-Mtz-48hrExp_029.nd2.csv	3	0	SYTOX Green	995
3D-E	SYTOX Green/Necrosis	2016-12-18	009X830_SG_5mM-Mtz-48hrExp_030.nd2.csv	2	0	SYTOX Green	1180
3D-E	SYTOX Green/Necrosis	2016-12-18	009X830_SG_5mM-Mtz-48hrExp_031.nd2.csv	2	2	SYTOX Green	1100
3D-E	SYTOX Green/Necrosis	2016-12-18	009X830_SG_5mM-Mtz-48hrExp_032.nd2.csv	3	0	SYTOX Green	955
3D-E	SYTOX Green/Necrosis	2016-12-18	009X830_SG_Control_001.nd2.csv	1	0	SYTOX Green	1520
3D-E	SYTOX Green/Necrosis	2016-12-18	009X830_SG_Control_002.nd2.csv	1	0	SYTOX Green	1590
3D-E	SYTOX Green/Necrosis	2016-12-18	009X830_SG_Control_003.nd2.csv	1	0	SYTOX Green	1395
3D-E	SYTOX Green/Necrosis	2016-12-18	009X830_SG_Control_004.nd2.csv	2	2	SYTOX Green	1715
3D-E	SYTOX Green/Necrosis	2016-12-18	009X830_SG_Control_005.nd2.csv	1	0	SYTOX Green	1250
3D-E	SYTOX Green/Necrosis	2016-12-18	009X830_SG_Control_006.nd2.csv	1	0	SYTOX Green	1320
3D-E	SYTOX Green/Necrosis	2016-12-18	009X830_SG_Control_007.nd2.csv	1	0	SYTOX Green	1305
3D-E	SYTOX Green/Necrosis	2016-12-18	009X830_SG_Control_008.nd2.csv	1	0	SYTOX Green	1400
3D-E	SYTOX Green/Necrosis	2016-12-18	009X830_SG_Control_009.nd2.csv	1	0	SYTOX Green	1575
3D-E	SYTOX Green/Necrosis	2016-12-18	009X830_SG_Control_010.nd2.csv	1	0	SYTOX Green	1720
3D-E	SYTOX Green/Necrosis	2016-12-18	009X830_SG_Control_011.nd2.csv	1	0	SYTOX Green	1360
3D-E	SYTOX Green/Necrosis	2016-12-18	009X830_SG_Control_012.nd2.csv	1	0	SYTOX Green	1180
3D-E	SYTOX Green/Necrosis	2016-12-18	009X830_SG_Control_013.nd2.csv	1	0	SYTOX Green	1410
3D-E	SYTOX Green/Necrosis	2016-12-18	009X830_SG_Control_014.nd2.csv	1	0	SYTOX Green	1355
3D-E	SYTOX Green/Necrosis	2016-12-18	009X830_SG_Control_015.nd2.csv	1	2	SYTOX Green	1450
3D-E	SYTOX Green/Necrosis	2016-12-18	009X830_SG_Control_016.nd2.csv	1	0	SYTOX Green	1815
3D-E	SYTOX Green/Necrosis	2016-12-18	009X830_SG_Control_017.nd2.csv	1	0	SYTOX Green	1220
3D-E	SYTOX Green/Necrosis	2016-12-18	009X830_SG_Control_018.nd2.csv	1	0	SYTOX Green	1255
3D-E	SYTOX Green/Necrosis	2016-12-18	009X830_SG_Control_019.nd2.csv	1	0	SYTOX Green	1635
3D-E	SYTOX Green/Necrosis	2016-12-18	009X830_SG_Control_020.nd2.csv	1	0	SYTOX Green	1190
3D-E	SYTOX Green/Necrosis	2016-12-18	009X830_SG_Control_021.nd2.csv	2	4	SYTOX Green	1255
3D-E	SYTOX Green/Necrosis	2016-12-18	009X830_SG_Control_022.nd2.csv	1	0	SYTOX Green	1345
3D-E	SYTOX Green/Necrosis	2016-12-18	009X830_SG_Control_023.nd2.csv	1	0	SYTOX Green	1245
3D-E	SYTOX Green/Necrosis	2016-12-18	009X830_SG_Control_024.nd2.csv	1	0	SYTOX Green	1580
3D-E	SYTOX Green/Necrosis	2016-12-18	009X830_SG_Control_025.nd2.csv	1	0	SYTOX Green	1165
3D-E	SYTOX Green/Necrosis	2016-12-18	009X830_SG_Control_026.nd2.csv	1	0	SYTOX Green	1585
3D-E	SYTOX Green/Necrosis	2016-12-18	009X830_SG_Control_027.nd2.csv	1	0	SYTOX Green	1360
3D-E	SYTOX Green/Necrosis	2016-12-18	009X830_SG_Control_028.nd2.csv	1	0	SYTOX Green	1270
3D-E	SYTOX Green/Necrosis	2016-12-18	009X830_SG_Control_029.nd2.csv	1	0	SYTOX Green	1240
3D-E	SYTOX Green/Necrosis	2016-12-18	009X830_SG_Control_030.nd2.csv	1	0	SYTOX Green	1390
3D-E	SYTOX Green/Necrosis	2016-12-18	009X830_SG_Control_031.nd2.csv	1	0	SYTOX Green	1560

## Sheet: mRNAseq Figure 4
GeneID	GeneSymbol	pval	P.adj	log2[Metronidazole/Control]	Mean_at_cond_Control	Mean_at_cond_Metronidazole
ENSDARG00000061634	aifm4	8.29653e-27	3.11186e-23	5.81067	23.1148	1297.41		Color code: see Figure 4
ENSDARG00000077549	AIFM2	3.35426e-07	0.000123345	2.66696	598.449	3800.68
ENSDARG00000058325	casp8	2.34651e-06	0.000611201	2.51176	108.19	617.021
ENSDARG00000020623	baxa	0.000292265	0.0192321	1.99897	110.136	440.227
ENSDARG00000087017	PTGR1 (2 of 2)	3.95244e-82	7.4124e-78	12.4006	2.11279	11423.6
ENSDARG00000042984	fpr1	0.000231238	0.0164891	4.74421	7.19578	192.854
ENSDARG00000093198	C3 (8 of 8)	2.47341e-09	1.3643e-06	3.84954	25.7924	371.808
ENSDARG00000039516	c8a	0.000519487	0.0292566	-2.07286	10494.1	2494.32
ENSDARG00000039517	c8b	0.000283324	0.0188998	-2.39754	5570.42	1057.2
ENSDARG00000055278	cfb	0.00010991	0.00986248	-2.56485	37221.4	6290.65
ENSDARG00000057121	C7 (2 of 2)	0.000619926	0.0336988	-2.59694	2111.8	349.055
ENSDARG00000016319	c9	4.63484e-05	0.00544024	-2.72429	43895.5	6642.43
ENSDARG00000093068	c3b.1	2.6489e-05	0.00370728	-2.85424	8368.88	1157.33
ENSDARG00000001818	c3b.2	3.04779e-05	0.00411414	-3.03777	11262.8	1371.47
ENSDARG00000012694	c3a.1	4.15524e-05	0.00506022	-3.06083	108133	12958.6
ENSDARG00000043719	c3a.6	2.00403e-05	0.00311416	-3.21864	21697.6	2330.79
ENSDARG00000021004	c5	1.13262e-05	0.00202296	-3.31341	12267.1	1233.97
ENSDARG00000019772	C2	2.00924e-05	0.00311416	-3.38117	2869.24	275.38
ENSDARG00000052207	c3a.3	1.56987e-06	0.000439424	-4.15537	39949.8	2241.94
ENSDARG00000075045	cxcl18b	9.1539e-09	4.76867e-06	-5.17179	568.649	15.7754
ENSDARG00000087359	c3a.2	0.000123448	0.0105979	-5.88682	12769.5	215.807
ENSDARG00000103019	gstp2	6.46137e-14	7.57353e-11	6.45482	26.2738	2304.71
ENSDARG00000058734	prdx1	8.45829e-08	3.52504e-05	4.64475	534.479	13370.2
ENSDARG00000018953	gclm	2.30274e-19	5.39819e-16	3.9896	198.453	3152.44
ENSDARG00000033285	gsto2	2.39446e-05	0.00350825	3.81042	80.7878	1133.43
ENSDARG00000019236	gsr	2.49501e-17	3.59934e-14	3.55733	852.963	10041.4
ENSDARG00000044125	txn	4.4256e-07	0.0001537	2.67912	1981	12687.6
ENSDARG00000025350	prdx2	0.000914136	0.0447616	-1.61463	20552.2	6711.29
ENSDARG00000068478	gpx4a	3.87272e-05	0.00487443	-2.3293	70115.9	13951.7
ENSDARG00000043581	gadd45aa	1.33382e-17	2.27404e-14	4.29297	63.508	1244.92
ENSDARG00000093864	wee1	5.59979e-07	0.000190943	3.08362	54.5755	462.658
ENSDARG00000035559	tp53	6.2534e-05	0.00655175	1.88933	297.564	1102.36
ENSDARG00000100782	F7 (2 of 2)	6.21653e-05	0.00655175	-2.30634	2384.34	482.049
ENSDARG00000035852	CU469544.1	3.23933e-41	3.03752e-37	7.51769	11.8398	2169.68
ENSDARG00000076221	zgc:198419	1.3544e-40	8.46678e-37	6.61107	37.6322	3678.67
ENSDARG00000002509	zgc:153911	7.3257e-29	3.43465e-25	5.25476	81.7696	3122
ENSDARG00000068128	ppp1r15b	2.48215e-24	7.75837e-21	5.11029	50.3295	1738.49
ENSDARG00000078622	scpp5	3.5e-21	9.37701e-18	8.58269	0	382.397
ENSDARG00000098746	dhrs13l1	1.45357e-18	3.02891e-15	3.76792	338.962	4617.51
ENSDARG00000094210	zgc:109934	1.21361e-17	2.27404e-14	3.82268	191.989	2716.54
ENSDARG00000015343	pgd	2.09273e-17	3.27058e-14	3.51939	1116.85	12806.7
ENSDARG00000042874	phlda2	9.95419e-17	1.33344e-13	3.93458	102.668	1569.86
ENSDARG00000045980	cst14b.1	8.76285e-15	1.09559e-11	3.61598	128.732	1578.36
ENSDARG00000033443	mdm2	7.8549e-14	8.66534e-11	3.30957	248.071	2459.56
ENSDARG00000024540	tspan36	1.5567e-13	1.62191e-10	3.04648	888.175	7338.05
ENSDARG00000078683	RNF14 (3 of 5)	4.4142e-13	4.35704e-10	3.54928	103.023	1206.08
ENSDARG00000071065	g6pd	9.70058e-13	9.09623e-10	3.01548	749.357	6059.54
ENSDARG00000012609	hpx	4.805e-12	4.29109e-09	-6.69591	5222.54	50.3748
ENSDARG00000017034	sqrdl	5.89127e-12	5.02204e-09	2.98187	465.431	3676.95
ENSDARG00000056638	pir	9.96477e-12	8.12519e-09	3.18065	160.193	1452.49
ENSDARG00000103511	zfand2a	2.01103e-11	1.57145e-08	3.10808	261.398	2253.86
ENSDARG00000071567	TSTD1	2.9224e-11	2.19226e-08	3.31567	106.244	1057.84
ENSDARG00000074201	flna	4.03479e-11	2.80868e-08	3.89129	36.3769	539.783
ENSDARG00000090401	BCL2L14	4.04363e-11	2.80868e-08	3.8141	40.0377	563.155
ENSDARG00000025147	cd63	3.72807e-10	2.49701e-07	2.61034	845.375	5162.26
ENSDARG00000094045	si:dkeyp-73d8.8	6.38272e-10	4.12764e-07	-5.79834	1035.41	18.6053
ENSDARG00000033364	zgc:158387	8.10986e-10	5.06974e-07	3.38426	4090.64	42712.5
ENSDARG00000030914	tmem120a	1.42052e-09	8.5937e-07	3.32225	63.2988	633.129
ENSDARG00000055523	slc22a6l	1.47087e-09	8.62023e-07	7.05495	49.1589	6536.63
ENSDARG00000041623	mt2	1.5807e-09	8.98315e-07	2.82403	191.633	1357.03
ENSDARG00000003523	itln3	3.50713e-09	1.87922e-06	-4.26806	3450.95	179.113
ENSDARG00000057286	swap70b	1.30774e-08	6.62845e-06	3.6195	30.7291	377.684
ENSDARG00000062592	myl10	1.74752e-08	8.62448e-06	2.9376	102.166	782.732
ENSDARG00000036239	gatm	2.20959e-08	1.06253e-05	-3.42829	23998.9	2229.32
ENSDARG00000087178	scpp9	2.83122e-08	1.32742e-05	7.30701	0.774004	122.567
ENSDARG00000028012	tpmt.2	3.19286e-08	1.46046e-05	3.54205	65.7877	766.314
ENSDARG00000070780	rln3a	3.88896e-08	1.73651e-05	4.32593	11.6306	233.258
ENSDARG00000053684	aldob	4.29038e-08	1.8712e-05	-3.32305	154427	15430.7
ENSDARG00000010312	cp	5.74152e-08	2.44719e-05	-4.63156	65732.4	2651.8
ENSDARG00000011170	ndrg2	1.14081e-07	4.65103e-05	-3.40718	1953.58	184.148
ENSDARG00000055974	tpmt.1	1.36714e-07	5.45518e-05	3.24939	207.864	1976.71
ENSDARG00000070844	gamt	1.77849e-07	6.9487e-05	-3.01848	46878.4	5785.22
ENSDARG00000021154	PRODH2	2.23153e-07	8.54084e-05	-3.4653	2221.75	201.156
ENSDARG00000042751	riok3	3.26489e-07	0.000122459	2.37528	219.979	1141.33
ENSDARG00000075015	soul5	3.6119e-07	0.000130265	-4.27806	6667.87	343.686
ENSDARG00000036237	slc27a2a	3.87951e-07	0.000137276	-3.17872	18044.5	1992.75
ENSDARG00000096717	si:rp71-1c10.7	6.97045e-07	0.000233435	2.69598	96.3089	624.075
ENSDARG00000038424	si:dkey-8k3.2	7.40163e-07	0.000243527	-4.69136	6417	248.367
ENSDARG00000089717	qpct	8.80813e-07	0.000284806	-3.20987	2848.57	307.864
ENSDARG00000026764	ahsg1	9.31488e-07	0.000296087	-3.78321	10071.5	731.535
ENSDARG00000015355	fosl1a	9.93484e-07	0.000302346	3.80562	139.838	1955.38
ENSDARG00000033227	lect2l	9.67447e-07	0.000302346	-2.98904	16748.9	2109.58
ENSDARG00000078918	comtd1	9.99546e-07	0.000302346	-3.54723	5048.1	431.822
ENSDARG00000071076	ldhbb	1.04891e-06	0.000312242	-3.17906	14290.7	1577.84
ENSDARG00000035858	cnn2	1.18496e-06	0.000347231	2.35609	176.593	904.122
ENSDARG00000051939	pcxb	1.38057e-06	0.000398326	-3.14495	2140.48	241.985
ENSDARG00000086838	itga2.3	1.53748e-06	0.000436877	6.88966	0.774004	91.7776
ENSDARG00000039211	zgc:77439	1.84682e-06	0.00050196	-3.15629	4133.2	463.604
ENSDARG00000059700	agmat	1.84354e-06	0.00050196	-3.04865	1427.4	172.509
ENSDARG00000075121	hbegfa	1.95818e-06	0.000524624	2.31121	190.441	945.153
ENSDARG00000055901	steap4	2.13347e-06	0.000563537	-3.69036	4621.95	358.027
ENSDARG00000102722	itih3b	2.40509e-06	0.000617877	-3.3419	19493	1922.5
ENSDARG00000073704	si:dkeyp-72g9.4	2.56399e-06	0.000632699	-3.33619	1015.11	100.512
ENSDARG00000075014	sqstm1	2.56362e-06	0.000632699	3.09292	861.217	7348.08
ENSDARG00000079403	si:dkey-204l11.1	2.52026e-06	0.000632699	4.17374	9.78993	176.686
ENSDARG00000034862	f7	2.63383e-06	0.000641491	-2.7303	6589.28	992.969
ENSDARG00000004405	snx10a	3.09181e-06	0.000702115	2.35446	169.417	866.405
ENSDARG00000007655	crybb1l3	3.03568e-06	0.000702115	-4.91337	254.013	8.42918
ENSDARG00000042780	apoba	2.94055e-06	0.000702115	-4.03412	35209.8	2149.18
ENSDARG00000054447	SLC29A1 (1 of 2)	3.09546e-06	0.000702115	-3.20908	1039.25	112.38
ENSDARG00000079416	zgc:174895	2.98009e-06	0.000702115	-4.10315	366.572	21.3299
ENSDARG00000095963	si:ch73-361h17.1	3.10737e-06	0.000702115	-2.97112	17979	2292.81
ENSDARG00000093549	sepp1a	3.63269e-06	0.000811042	-2.51357	54541.1	9551.3
ENSDARG00000006526	fn1b	4.2922e-06	0.000947011	-3.27244	55335	5726.6
ENSDARG00000042112	dio1	4.37976e-06	0.000955094	-2.96147	2791.01	358.32
ENSDARG00000037804	phlda3	4.6259e-06	0.000997174	6.30243	4.16267	328.543
ENSDARG00000057706	si:ch211-137i24.10	4.67937e-06	0.000997238	3.60255	202.095	2454.87
ENSDARG00000078283	LRRC8E	4.86684e-06	0.00102554	4.04061	9.72702	160.075
ENSDARG00000035569	cyp1d1	5.32535e-06	0.00109749	-2.87219	1801.02	245.982
ENSDARG00000075614	zgc:193682	5.3009e-06	0.00109749	-3.06241	1168.43	139.87
ENSDARG00000069293	ahsg2	5.80162e-06	0.00118265	-2.75163	3044.3	452.027
ENSDARG00000079901	si:ch73-15n24.1	6.09903e-06	0.00122991	-3.21788	6770.18	727.649
ENSDARG00000005616	bfb	7.06907e-06	0.00138202	-3.40884	4176.77	393.257
ENSDARG00000062132	cyp4v8	7.06177e-06	0.00138202	-2.97488	17238.4	2192.64
ENSDARG00000062501	hhipl1	7.07445e-06	0.00138202	-3.40439	615.041	58.0872
ENSDARG00000018944	hoga1	7.43806e-06	0.00142649	-2.60532	2502	411.156
ENSDARG00000062103	ankrd24	7.45422e-06	0.00142649	-4.12452	279.342	16.0152
ENSDARG00000018266	mthfd1a	7.89038e-06	0.00149471	-3.86852	614.441	42.0668
ENSDARG00000097491	ugt1b1	8.84127e-06	0.00165809	-3.22969	758.754	80.8847
ENSDARG00000000241	slc40a1	1.01503e-05	0.00188475	-3.53589	3398.96	293.047
ENSDARG00000057498	habp2	1.03127e-05	0.00189612	-2.95267	11160.6	1441.6
ENSDARG00000022767	apobb.1	1.09761e-05	0.0019985	-3.0162	76654.5	9474.81
ENSDARG00000056726	mettl7a	1.10924e-05	0.00200026	-3.01359	845.332	104.676
ENSDARG00000004754	hspa4a	1.14765e-05	0.00203047	1.90733	576.616	2162.97
ENSDARG00000104172	diabloa	1.17341e-05	0.00205665	-2.87022	25290.8	3458.9
ENSDARG00000069100	aldh9a1a.1	1.18644e-05	0.00206023	-2.48682	6387.61	1139.54
ENSDARG00000063511	si:ch211-15d5.11	1.23923e-05	0.00211277	-3.06364	656.896	78.5686
ENSDARG00000104495	pltp	1.22815e-05	0.00211277	-3.0235	1186.79	145.952
ENSDARG00000009825	mmp23bb	1.27623e-05	0.00215626	-3.55904	507.52	43.0602
ENSDARG00000093780	si:ch211-212c13.6	1.35068e-05	0.00226166	-5.22989	1446.66	38.5491
ENSDARG00000104068	gstp1	1.46601e-05	0.00243306	2.43173	6371.1	34374.6
ENSDARG00000024278	adh8b	1.61272e-05	0.00262999	-3.12994	824.042	94.1333
ENSDARG00000031683	fosab	1.59936e-05	0.00262999	-2.47607	14040.6	2523.55
ENSDARG00000056462	crp2	1.75266e-05	0.00280935	-2.50419	7520.83	1325.65
ENSDARG00000088390	nme4	1.73828e-05	0.00280935	-3.07099	2583.82	307.471
ENSDARG00000030530	slc22a2	1.84272e-05	0.00292868	-2.5344	2367.62	408.679
ENSDARG00000034705	pvalb7	1.90027e-05	0.00299476	2.59348	65.6003	395.932
ENSDARG00000018966	cyb5r1	2.04412e-05	0.00314226	2.4787	80.7235	449.947
ENSDARG00000104205	cfhl3	2.18304e-05	0.00332851	-3.95842	489.242	31.4717
ENSDARG00000038293	zgc:103559	2.21096e-05	0.00333449	-3.04327	2849.64	345.68
ENSDARG00000059923	slc25a47a	2.23048e-05	0.00333449	-3.2098	769.864	83.2088
ENSDARG00000097924	wdhd1	2.2403e-05	0.00333449	-4.2643	610.254	31.7563
ENSDARG00000103959	pak1	2.33329e-05	0.00344555	2.48321	68.8427	384.928
ENSDARG00000056498	crp	2.42563e-05	0.00352638	-2.37054	42745.5	8265.86
ENSDARG00000035257	akr1a1a	2.51492e-05	0.00360036	-3.17259	1187.63	131.715
ENSDARG00000102906	hibadha	2.50037e-05	0.00360036	-2.9046	710.386	94.8683
ENSDARG00000004199	spam1	2.60119e-05	0.00366788	-3.33096	501.555	49.8425
ENSDARG00000029874	khk	2.58566e-05	0.00366788	-3.06453	537.935	64.3004
ENSDARG00000060298	nin	2.71273e-05	0.00376848	3.20325	25.4574	234.47
ENSDARG00000021287	zgc:91909	2.87183e-05	0.00396017	2.10615	168.435	725.18
ENSDARG00000003475	sult1st5	2.96452e-05	0.00405815	2.275	110.303	533.862
ENSDARG00000098315	cyp1a	3.0493e-05	0.00411414	-2.89635	17178.2	2307.23
ENSDARG00000025703	dmgdh	3.19847e-05	0.0042542	-2.78614	5691.16	825.068
ENSDARG00000053476	lipca	3.18764e-05	0.0042542	-3.00907	737.665	91.63
ENSDARG00000053483	zgc:113054	3.24209e-05	0.00428184	-2.94695	1743.08	226.046
ENSDARG00000068710	nid1a	3.36225e-05	0.00440948	-2.93562	15652	2045.78
ENSDARG00000095909	si:ch211-253b18.3	3.56933e-05	0.00464855	-5.23945	145.927	3.86282
ENSDARG00000005643	gcat	3.67168e-05	0.00471634	-2.4532	2562.74	467.97
ENSDARG00000079532	zgc:194242	3.65819e-05	0.00471634	-3.27481	423.576	43.7637
ENSDARG00000058102	sardh	3.75913e-05	0.00479583	-3.52919	2435.17	210.929
ENSDARG00000020364	fbp1b	3.79542e-05	0.00480942	-2.65006	25906.6	4127.29
ENSDARG00000092170	apoc1l	3.93811e-05	0.00492368	-2.10784	61949.9	14372
ENSDARG00000074684	zmp:0000000758	4.03275e-05	0.00497567	-2.98799	4261.44	537.132
ENSDARG00000103760	cfhl2	4.02351e-05	0.00497567	-2.81816	3294.31	467.106
ENSDARG00000086654	cbln11	4.13623e-05	0.00506022	-2.9759	7609.75	967.241
ENSDARG00000063518	CPN2	4.27065e-05	0.00516721	-2.88216	4276.95	580.118
ENSDARG00000104106	CABZ01087953.1	4.37618e-05	0.00526096	-3.02228	570.257	70.1895
ENSDARG00000098588	gchfr	4.41097e-05	0.005269	-2.62644	3011.35	487.666
ENSDARG00000087709	FAT3 (2 of 2)	4.52879e-05	0.0053755	-3.1757	472.024	52.2377
ENSDARG00000028087	aldh2.2	4.64134e-05	0.00544024	-2.31737	2059.84	413.272
ENSDARG00000017882	rdh1	4.68334e-05	0.00545536	-2.7145	6146.17	936.391
ENSDARG00000075827	f7i	4.78542e-05	0.00553987	-3.08306	501.414	59.1702
ENSDARG00000031422	igfbp2b	4.82702e-05	0.00555374	-3.31538	702.099	70.5294
ENSDARG00000012369	rdh10b	4.89855e-05	0.00560167	1.93021	303.545	1156.84
ENSDARG00000013681	SHISA4 (2 of 4)	4.95965e-05	0.00563717	1.99124	221.964	882.481
ENSDARG00000056200	abcb9	5.00626e-05	0.00565587	2.42995	70.202	378.301
ENSDARG00000028386	htatip2	5.04546e-05	0.00566494	1.89111	346.157	1283.96
ENSDARG00000079900	shroom4	5.0747e-05	0.00566494	3.08419	24.537	208.092
ENSDARG00000005463	slc30a1a	5.26339e-05	0.00581356	1.83494	465.453	1660.54
ENSDARG00000052522	snx11	5.26984e-05	0.00581356	2.14723	126.075	558.483
ENSDARG00000037960	lrrc17	5.37226e-05	0.0058919	-3.04997	749.185	90.4602
ENSDARG00000017960	sfxn2	5.83905e-05	0.0063666	-2.30328	4673.08	946.773
ENSDARG00000051762	DNAJA4	5.96104e-05	0.0064249	2.8422	33.3437	239.113
ENSDARG00000063292	ssuh2rs1	5.94825e-05	0.0064249	-2.38291	2585.22	495.645
ENSDARG00000092578	si:ch211-222e20.4	6.00017e-05	0.00643012	-3.23474	910.485	96.7207
ENSDARG00000076532	si:ch211-222l21.1	6.12349e-05	0.00652499	1.84419	387.826	1392.49
ENSDARG00000095082	BX571811.1	6.23169e-05	0.00655175	-3.11763	2574.92	296.662
ENSDARG00000058285	cpt1b	6.55458e-05	0.00682914	-3.41252	698.057	65.5573
ENSDARG00000068006	gck	6.7085e-05	0.0069509	-4.56199	771.212	32.6495
ENSDARG00000005191	ahcy	6.79323e-05	0.00700001	-2.24061	28424.9	6014.61
ENSDARG00000041595	ces3	7.01173e-05	0.00717622	-2.85788	30175.8	4162.47
ENSDARG00000099821	TYMP	7.04076e-05	0.00717622	-2.86526	4392.48	602.81
ENSDARG00000061201	acsf2	7.14132e-05	0.00723937	-2.63101	4179.49	674.697
ENSDARG00000105212	cfhl1	7.26252e-05	0.00732265	-3.21319	2082.35	224.536
ENSDARG00000029146	lrp1ab	7.3878e-05	0.00740914	-2.33181	1621.38	322.061
ENSDARG00000041685	ENSDARG00000041685	7.52357e-05	0.00749718	-3.01721	10323.4	1275.13
ENSDARG00000059177	tax1bp3	7.55555e-05	0.00749718	2.34152	76.6866	388.675
ENSDARG00000089382	zgc:158463	7.63224e-05	0.00753343	-3.04403	70613.8	8561.41
ENSDARG00000039142	arpc5a	7.84223e-05	0.00767465	2.11656	140.362	608.692
ENSDARG00000058005	hgd	7.85716e-05	0.00767465	-2.0992	22325.5	5210.49
ENSDARG00000074191	zgc:172253	7.92282e-05	0.00769868	-2.68662	3210.22	498.633
ENSDARG00000070892	si:ch211-262h13.5	8.03952e-05	0.00773863	-2.63314	5256.86	847.367
ENSDARG00000101861	cyp2k19	8.04646e-05	0.00773863	-3.38437	1328.96	127.268
ENSDARG00000018846	dgat2	8.23366e-05	0.00783827	-2.67082	5379.26	844.745
ENSDARG00000031382	reep2	8.23244e-05	0.00783827	-3.18419	441.064	48.525
ENSDARG00000020387	nipsnap3a	8.46703e-05	0.00801973	-2.0689	5863.89	1397.61
ENSDARG00000069464	cox7a1	8.62255e-05	0.00812599	-2.92126	965.123	127.407
ENSDARG00000079544	si:ch1073-464p5.5	9.17592e-05	0.00860426	-2.54096	7171.6	1232.28
ENSDARG00000041645	ENSDARG00000041645	9.26904e-05	0.00864834	-2.87273	9524.75	1300.4
ENSDARG00000036171	rnasel3	9.40612e-05	0.00873279	-2.86918	4619.35	632.224
ENSDARG00000012366	fbp2	9.5426e-05	0.00874635	3.56749	18.8059	222.953
ENSDARG00000039116	nr5a5	9.50563e-05	0.00874635	-3.1438	4525.69	512.042
ENSDARG00000051925	cyb5r2	9.56064e-05	0.00874635	-3.01018	427.739	53.0914
ENSDARG00000040930	deptor	9.92542e-05	0.00903599	-2.54389	1298.83	222.724
ENSDARG00000024818	rilpl2	9.9882e-05	0.00904922	2.00923	157.725	634.947
ENSDARG00000002787	tle3a	0.000100971	0.0091039	2.2613	85.4304	409.573
ENSDARG00000098224	tmem56b	0.000110539	0.00987163	-2.15044	3213.98	723.928
ENSDARG00000100406	ITIH4 (1 of 2)	0.000112712	0.010018	-2.35451	46558.4	9103.76
ENSDARG00000002764	miox	0.00011493	0.010167	-2.76761	12379.8	1817.95
ENSDARG00000003952	pfn2	0.000118488	0.010407	1.66611	1128.73	3582.12
ENSDARG00000077872	si:dkey-52d15.1	0.000118753	0.010407	-2.65738	8078.88	1280.56
ENSDARG00000026801	stau2	0.000123015	0.0105979	-2.13577	2867.25	652.432
ENSDARG00000027009	zgc:85777	0.000124323	0.0105979	-2.10891	5835.57	1352.82
ENSDARG00000055036	itih3a	0.000122878	0.0105979	-2.40035	8184.15	1550.23
ENSDARG00000063375	pter	0.00012418	0.0105979	-2.57588	595.96	99.9538
ENSDARG00000103735	elovl1b	0.000122756	0.0105979	1.91551	250.14	943.648
ENSDARG00000080010	adh5	0.000124945	0.0106028	-2.15788	2829.79	634.114
ENSDARG00000079892	PLXNB2 (4 of 5)	0.000127141	0.0107405	-3.81854	277.855	19.6935
ENSDARG00000045516	itih2	0.000127794	0.0107473	-2.52078	27267.8	4751.39
ENSDARG00000028957	maff	0.000128708	0.0107758	1.6927	480.727	1554
ENSDARG00000007127	acat2	0.000131827	0.0109879	3.46362	670.045	7391.94
ENSDARG00000102260	TMPRSS6	0.000136459	0.0113236	-3.12123	505.868	58.1373
ENSDARG00000059824	soat2	0.000138634	0.0114535	-2.62046	3899.27	634.082
ENSDARG00000096792	si:dkey-66i24.10	0.000147853	0.0121616	-2.96684	1471.37	188.198
ENSDARG00000104943	MAD2L1BP	0.000150271	0.0123065	-2.79405	524.718	75.6544
ENSDARG00000002405	si:ch211-225b11.1	0.000153442	0.0125115	2.06279	195.02	814.784
ENSDARG00000062374	leng9	0.000154233	0.0125216	2.28726	75.0757	366.465
ENSDARG00000041569	ces2	0.000155332	0.0125564	-2.60365	275948	45399.6
ENSDARG00000005134	psmd11b	0.000165995	0.0133608	1.74702	408.137	1369.97
ENSDARG00000091916	ugt5b4	0.000168372	0.0134572	-2.49201	4349.78	773.209
ENSDARG00000100317	ahsa1b	0.000168627	0.0134572	1.86965	216.17	789.979
ENSDARG00000074589	rin2	0.000171801	0.0136524	-2.55597	706.497	120.14
ENSDARG00000001879	nav2b	0.000173444	0.0137248	-2.34413	1154.63	227.401
ENSDARG00000003615	slc26a3.2	0.000176746	0.0138166	-2.3664	1266.26	245.563
ENSDARG00000038258	proca	0.000176079	0.0138166	-2.27602	7233.13	1493.4
ENSDARG00000097072	si:ch211-229g11.6	0.000176814	0.0138166	-2.39449	691.285	131.476
ENSDARG00000037539	tnnc1b	0.000183984	0.0143172	2.785	30.0809	207.328
ENSDARG00000016255	chmp4ba	0.000189047	0.0146504	1.77037	289.594	987.926
ENSDARG00000088581	f10	0.000193052	0.0148381	-2.29171	8457.21	1727.25
ENSDARG00000096359	eppk1	0.000192488	0.0148381	-2.58889	502.184	83.4696
ENSDARG00000025904	tecrb	0.000196796	0.0150502	-2.0262	2334.5	573.12
ENSDARG00000042980	cyp2p7	0.000197985	0.0150502	-2.98711	333.458	42.0563
ENSDARG00000077694	dtnba	0.000198218	0.0150502	1.83206	259.763	924.877
ENSDARG00000031246	hbegfb	0.000200369	0.0151521	2.63838	37.1509	231.313
ENSDARG00000090557	MFAP4 (1 of many)	0.000202557	0.015256	-3.4605	1888.89	171.59
ENSDARG00000006242	ptp4a1	0.000203532	0.0152682	1.61558	990.607	3035.56
ENSDARG00000099524	gbe1b	0.000206411	0.0153642	-2.64092	1549.35	248.401
ENSDARG00000100535	ecm1a	0.000206451	0.0153642	-5.9541	60.996	0
ENSDARG00000078757	ENSDARG00000078757	0.000209637	0.0155397	-2.60098	3785.54	623.958
ENSDARG00000003181	sult1st4	0.000212799	0.0155544	-2.94064	400.024	52.1033
ENSDARG00000039459	qsox1	0.000213154	0.0155544	-2.36573	5808.71	1127
ENSDARG00000058053	serping1	0.00021184	0.0155544	-2.62976	5170.84	835.457
ENSDARG00000090722	C20H6orf58 (1 of 2)	0.000210778	0.0155544	-2.57739	41491.5	6951.62
ENSDARG00000008816	glud1a	0.000219554	0.0159594	-2.31011	9384.5	1892.33
ENSDARG00000015709	hsd17b12a	0.000222147	0.0159623	3.18354	33.3861	303.324
ENSDARG00000026904	cbln13	0.000220473	0.0159623	-2.83799	1960.67	274.21
ENSDARG00000032103	mapk6	0.000221606	0.0159623	1.71941	358.813	1181.58
ENSDARG00000104811	cyp2aa2	0.000229847	0.0164525	-3.21542	686.206	73.8784
ENSDARG00000003869	decr1	0.000241872	0.0171796	-2.57195	1754.03	294.987
ENSDARG00000099966	polr2a	0.000242753	0.0171796	1.59452	1201.71	3629.1
ENSDARG00000030872	cetp	0.000246006	0.0173444	-2.29608	13111.2	2669.66
ENSDARG00000007421	ftcd	0.000255851	0.0176143	-2.29602	25066.9	5104.21
ENSDARG00000011463	CABZ01044048.1	0.000258288	0.0176143	-4.45717	335.344	15.2668
ENSDARG00000023220	selt2	0.000255841	0.0176143	1.69001	376.635	1215.24
ENSDARG00000040492	mthfd1b	0.000252939	0.0176143	-2.37066	6101.2	1179.71
ENSDARG00000042613	crp3	0.000256903	0.0176143	-2.76771	22192.4	3258.68
ENSDARG00000043180	gpd1b	0.000251214	0.0176143	-2.21941	16863.8	3621.14
ENSDARG00000074457	PFKFB1 (2 of 2)	0.000257194	0.0176143	-3.24279	778.292	82.218
ENSDARG00000091211	adh8a	0.000258172	0.0176143	-2.80153	406.883	58.3613
ENSDARG00000095767	dio3b	0.00025561	0.0176143	-2.08497	2732.5	644.053
ENSDARG00000068726	masp1	0.000261999	0.0178027	-3.26265	985.9	102.726
ENSDARG00000039429	adka	0.000266011	0.01801	-2.25009	10676.6	2244.35
ENSDARG00000040064	acp6	0.0002769	0.0186128	1.91408	159.23	600.097
ENSDARG00000102076	SPINK2	0.000276778	0.0186128	-2.46709	574.249	103.856
ENSDARG00000045299	vmo1b	0.000280554	0.0187911	-2.10997	8513.19	1972.09
ENSDARG00000004160	reep3b	0.000284306	0.0188998	1.66407	385.547	1221.84
ENSDARG00000033307	igf2b	0.0002852	0.0188998	-2.41985	2730.16	510.201
ENSDARG00000070078	abcb11b	0.000286815	0.0189399	-2.4983	12595.2	2229.16
ENSDARG00000014053	olfm1b	0.000301025	0.0196425	-2.31649	6222.04	1249.11
ENSDARG00000043010	camk2d1	0.000300389	0.0196425	-2.84394	444.957	61.9738
ENSDARG00000075334	arhgap32a	0.000301644	0.0196425	-2.37597	622.988	120.016
ENSDARG00000079543	dpys	0.000312842	0.0203011	-2.27045	11708.8	2426.82
ENSDARG00000029905	phyhd1	0.000314498	0.0203382	-2.49754	5402.78	956.715
ENSDARG00000013371	isoc2	0.000316516	0.0203741	-2.16408	5214.04	1163.38
ENSDARG00000054319	oxct1b	0.000317225	0.0203741	-2.23056	10660.1	2271.41
ENSDARG00000101481	rbp5	0.000318552	0.0203895	-2.98286	881.069	111.45
ENSDARG00000020084	tg	0.000320153	0.0204222	5.60281	0	47.5975
ENSDARG00000086254	hhla2b.2	0.000331543	0.0210771	-2.63628	510.515	82.1126
ENSDARG00000074378	junba	0.000340682	0.0215849	-1.99969	5346.35	1336.88
ENSDARG00000044914	suclg2	0.000355318	0.0224365	-2.11064	14251.8	3299.91
ENSDARG00000040277	fbxo32	0.000359276	0.0226103	2.63423	44.6612	277.275
ENSDARG00000071005	ppp1r3ca	0.000368522	0.0231146	-2.86907	1178.31	161.282
ENSDARG00000100442	cfh	0.000370808	0.0231805	-2.28847	9827.83	2011.68
ENSDARG00000076386	epdl1	0.000386253	0.0240658	-2.17557	13904.4	3077.8
ENSDARG00000069439	ptgdsa	0.000393523	0.0244375	-2.34466	1955.94	385.072
ENSDARG00000036041	f2	0.000412705	0.0255441	-2.13761	37625	8550.5
ENSDARG00000036865	slc2a12	0.000414348	0.0255614	2.02053	106.579	432.425
ENSDARG00000098645	rgn	0.000415824	0.0255684	-2.40892	2027.18	381.713
ENSDARG00000029952	ampd2b	0.000421957	0.0258607	-2.66222	444.872	70.2791
ENSDARG00000007024	uox	0.000429225	0.0262205	-1.9176	57147.3	15126.5
ENSDARG00000061841	tiparp	0.000439826	0.0267435	1.75299	198.684	669.675
ENSDARG00000098024	si:dkey-262k9.2	0.000440639	0.0267435	-2.07225	5891.78	1401
ENSDARG00000053979	bc2	0.000444854	0.0267501	1.59127	489.699	1475.54
ENSDARG00000089507	ugt1b5	0.000444227	0.0267501	-2.53524	1710.27	295.039
ENSDARG00000099755	pfklb	0.000445026	0.0267501	-2.42835	637.467	118.427
ENSDARG00000035544	etnppl	0.000447239	0.0267972	-2.2445	7971.45	1682.19
ENSDARG00000028336	dhdhl	0.000453155	0.0268091	1.40909	2891.83	7679.84
ENSDARG00000088040	MDP1	0.00045282	0.0268091	2.44257	39.5987	215.261
ENSDARG00000097234	fosab	0.000449657	0.0268091	-2.71597	483.259	73.5518
ENSDARG00000102888	gpr39	0.000452635	0.0268091	-2.40123	2685.39	508.353
ENSDARG00000051912	HPX (2 of 2)	0.000460594	0.0270783	-2.1329	7863.44	1792.85
ENSDARG00000090352	si:dkey-97i18.5	0.000460211	0.0270783	-2.34812	27214.9	5345.06
ENSDARG00000001557	tomm34	0.000466258	0.0270883	2.00929	111.18	447.595
ENSDARG00000027992	hao2	0.000464992	0.0270883	-2.2571	2779.1	581.365
ENSDARG00000076270	adamts13	0.000464033	0.0270883	-2.49449	2849.43	505.642
ENSDARG00000103298	ephx5	0.000466542	0.0270883	-2.83474	761.622	106.757
ENSDARG00000089924	aldh2.1	0.000478924	0.0277214	-2.37593	558.959	107.685
ENSDARG00000079467	si:ch73-15b2.5	0.00048378	0.0279163	-2.41718	476.33	89.1795
ENSDARG00000037191	ttr	0.00048855	0.0281051	-1.75829	47539.2	14052.5
ENSDARG00000029230	pnp4b	0.000493127	0.028199	-1.85644	19969.7	5514.77
ENSDARG00000054753	col10a1a	0.000493189	0.028199	3.9873	11.3379	179.817
ENSDARG00000095751	C20H6orf58 (2 of 2)	0.000502093	0.0285341	-2.47924	2555.93	458.377
ENSDARG00000103811	agla	0.000502015	0.0285341	-2.52109	3887.87	677.311
ENSDARG00000004451	tnfrsfa	0.000509733	0.0288685	2.15336	75.0757	333.984
ENSDARG00000043457	gapdh	0.000511056	0.0288685	-1.83288	288386	80951
ENSDARG00000009830	hdlbpa	0.000532844	0.029919	-1.7531	21078.5	6253.25
ENSDARG00000051888	ist1	0.000538717	0.0301585	1.73994	218.994	731.486
ENSDARG00000076448	serpinf2a	0.000555283	0.0309789	-2.05077	18033.4	4352.47
ENSDARG00000093907	si:dkey-246j23.6	0.000556676	0.0309789	-2.28773	1638.47	335.554
ENSDARG00000071429	tdo2a	0.000572607	0.0317712	-2.19208	21001.2	4595.83
ENSDARG00000104995	ugt5b2	0.000574348	0.0317738	-2.53991	835.977	143.749
ENSDARG00000053485	aldh6a1	0.000576751	0.0318129	-1.92074	24624.2	6503.69
ENSDARG00000037655	pls3	0.000581852	0.0320001	-2.26521	4912.67	1021.93
ENSDARG00000088143	sema4gb	0.000591192	0.0324188	-2.91414	259.91	34.4808
ENSDARG00000004904	gys2	0.000603475	0.0329958	-2.60141	10722.7	1766.85
ENSDARG00000102456	cfhl4	0.000605329	0.033001	-2.03498	60520.7	14767.7
ENSDARG00000094978	si:ch73-18b11.2	0.000622019	0.0337149	-2.45075	516.139	94.4098
ENSDARG00000053456	GK2	0.000629404	0.0340168	-2.17025	2543.1	565.004
ENSDARG00000097974	si:ch211-172e9.1	0.000633963	0.0341648	-3.13345	220.333	25.1083
ENSDARG00000075016	apobb.2	0.000669252	0.0359632	-5.72856	672.162	12.6767
ENSDARG00000013095	gclc	0.000671308	0.0359706	1.46009	774.842	2131.79
ENSDARG00000014655	itpr1a	0.00068119	0.0363961	-2.97114	254.846	32.4993
ENSDARG00000055455	gpm6aa	0.000695953	0.0370792	1.80442	169.209	591.028
ENSDARG00000007988	masp2	0.000701134	0.0372495	-2.30933	2349.8	474.083
ENSDARG00000037144	cpb2	0.000709319	0.0375779	-2.06562	4759.57	1136.98
ENSDARG00000006031	abat	0.000719706	0.037914	-2.01625	6874.44	1699.36
ENSDARG00000100304	chdh	0.000719074	0.037914	-2.40147	435.017	82.3366
ENSDARG00000033802	cyp27a7	0.000741809	0.0389689	-2.10928	2225.86	515.873
ENSDARG00000005578	ugp2a	0.000756653	0.0396376	-2.04017	11442	2781.94
ENSDARG00000009640	psmb1	0.000774934	0.0404189	1.51079	824.2	2348.69
ENSDARG00000011371	zgc:64106	0.000775877	0.0404189	-2.09366	3825.65	896.295
ENSDARG00000042956	cyp2ad6	0.000802336	0.0416815	-2.49736	820.487	145.309
ENSDARG00000019294	cbln8	0.000806056	0.0416919	-4.85439	6158.54	212.892
ENSDARG00000097790	si:dkey-234i14.6	0.000806982	0.0416919	-5.31992	86.5163	2.16592
ENSDARG00000062998	pglyrp2	0.000811508	0.0418105	-2.86457	1506.74	206.879
ENSDARG00000002215	rtca	0.000822942	0.0419387	1.81791	157.075	553.799
ENSDARG00000004296	ambp	0.00082227	0.0419387	-1.99675	58868.3	14750.3
ENSDARG00000102138	foxa1	0.00082179	0.0419387	-2.72089	1212.5	183.913
ENSDARG00000103457	spg20b	0.000821778	0.0419387	1.77942	151.721	520.843
ENSDARG00000053802	cbln5	0.000827417	0.0420525	-2.15448	2484.94	558.154
ENSDARG00000002988	tnnt2d	0.000856631	0.0432205	2.94164	29.1606	224.036
ENSDARG00000054588	cox6a2	0.000859617	0.0432205	-2.74246	292.166	43.6583
ENSDARG00000056379	si:ch211-154o6.6	0.000855366	0.0432205	-2.03033	1265.53	309.8
ENSDARG00000092976	si:ch211-127i16.2	0.000857351	0.0432205	-2.18827	594.708	130.487
ENSDARG00000031981	pcbd1	0.000862265	0.0432377	-1.96134	5971.02	1533.3
ENSDARG00000006766	snd1	0.00086833	0.0434258	-1.77579	3401.36	993.314
ENSDARG00000094974	pbld1	0.000870779	0.0434324	-2.69072	301.726	46.7333
ENSDARG00000078425	oat	0.000873165	0.0434359	-2.05117	1080.23	260.646
ENSDARG00000029587	msra	0.000878553	0.0435883	-2.09467	906.205	212.163
ENSDARG00000055388	vtna	0.000894395	0.0442572	-2.0243	10757.9	2644.55
ENSDARG00000017612	pnpo	0.000897951	0.0443162	-2.17981	644.846	142.321
ENSDARG00000097504	si:ch211-212c13.7	0.000906188	0.0446054	-2.88888	1327.36	179.205
ENSDARG00000052697	fam172a	0.00091325	0.0447616	-2.13727	648.843	147.488
ENSDARG00000070775	cyp2x9	0.000943866	0.0459773	-3.10638	247.78	28.7709
ENSDARG00000104370	esm1	0.000942898	0.0459773	3.35302	9.93625	101.527
ENSDARG00000031616	g6pca.1	0.000955239	0.0464107	-2.06449	8935.85	2136.29
ENSDARG00000010862	amt	0.000971225	0.0465631	-2.00604	3501.15	871.632
ENSDARG00000020454	psmd8	0.000975365	0.0465631	1.49227	737.683	2075.34
ENSDARG00000039196	greb1l	0.000978237	0.0465631	-2.81383	281.582	40.0458
ENSDARG00000040002	pnpla7b	0.000972351	0.0465631	-2.01243	1351.17	334.893
ENSDARG00000060415	arhgef28	0.000975993	0.0465631	-2.51145	494.298	86.6895
ENSDARG00000073756	slc12a7a	0.000969092	0.0465631	2.90446	18.6171	139.394
ENSDARG00000076650	PDE9A (2 of 2)	0.000973819	0.0465631	-7.43619	57.0425	0.329368
ENSDARG00000093569	bckdhbl	0.000978151	0.0465631	-1.91106	4696.17	1248.7
ENSDARG00000074908	col6a1	0.00098083	0.0465683	-1.98022	2456.93	622.71
ENSDARG00000052470	igfbp2a	0.000997718	0.0472505	-1.88346	13511.6	3662.11
ENSDARG00000038439	fabp10a	0.00100389	0.0474233	-2.04066	261609	63584.6
ENSDARG00000101423	cyp2y3	0.0010143	0.0477943	-2.1055	3648.31	847.76
ENSDARG00000094557	nupr1	0.00102495	0.0481754	-1.67283	10210.9	3202.52
ENSDARG00000092044	si:dkey-22f5.9	0.00103361	0.0484608	-2.3767	2679.47	515.931
ENSDARG00000037946	prl	0.00103842	0.0485648	4.46835	4.16267	92.1465
ENSDARG00000076487	haao	0.00104278	0.0486475	-2.55387	6505.44	1107.86
ENSDARG00000018529	lipf	0.00105225	0.0489676	-1.91426	4736.26	1256.57
ENSDARG00000098663	fgf19	0.00105723	0.0490773	-3.60573	2843.81	233.598
ENSDARG00000014101	pyroxd2	0.0010878	0.05037	-2.54628	336.994	57.692
ENSDARG00000016765	scamp3	0.00109313	0.05037	1.66721	186.53	592.416
ENSDARG00000079727	sepp1b	0.00109102	0.05037	-1.98634	14414.3	3637.88
ENSDARG00000058038	eml3	0.00110979	0.0508875	-2.03742	624.577	152.147
alignment_not_unique		0.00110819	0.0508875	-1.95758	7.29494e+06	1.87815e+06
ENSDARG00000069733	mavs	0.00111521	0.0510115	-2.03438	837.133	204.355
ENSDARG00000079497	C5H8orf4 (2 of 2)	0.00111998	0.0511048	1.76007	134.38	455.165
ENSDARG00000045411	acad11	0.00113244	0.0515479	-2.42392	1268.82	236.443
ENSDARG00000038153	lgals2b	0.00113646	0.0516056	1.34634	4636.7	11789.6
ENSDARG00000032218	acss3	0.00114485	0.0517994	-2.60312	365.697	60.1873
ENSDARG00000098646	mthfd2	0.00114625	0.0517994	2.39084	35.7287	187.384
ENSDARG00000015065	c4	0.00115408	0.0520278	-2.55483	1623.1	276.226
ENSDARG00000102887	abhd4	0.00117734	0.0529493	1.67393	275.476	878.998
ENSDARG00000098600	pithd1	0.00119407	0.0535734	-2.1502	542.203	122.148
ENSDARG00000054202	hbl4	0.00120725	0.0540351	-1.81406	1315.57	374.135
ENSDARG00000098957	BX908782.1	0.00123068	0.054953	-1.64782	7965.45	2541.95
ENSDARG00000023157	si:rp71-1g18.7	0.00123575	0.0549749	-2.30037	3136.33	636.709
ENSDARG00000104660	si:ch73-132f6.5	0.00123704	0.0549749	-2.11835	741.322	170.733
ENSDARG00000053973	fetub	0.00124306	0.0551118	-2.56179	609967	103307
ENSDARG00000042708	tuba8l	0.00126281	0.0557242	1.35605	3499.68	8958.61
ENSDARG00000060235	mst1ra	0.00126197	0.0557242	-2.11166	675.141	156.215
ENSDARG00000044365	angptl3	0.00128295	0.0563579	-2.24549	15574.3	3284.35
ENSDARG00000100231	ccdc135	0.00128318	0.0563579	-2.61659	358.753	58.4957
ENSDARG00000027584	ttpa	0.00129649	0.0568092	-1.82115	1407.28	398.255
ENSDARG00000019302	mid1ip1b	0.00129984	0.0568234	-1.79546	1995.59	574.891
ENSDARG00000053480	aqp9b	0.00131522	0.0573619	-1.70435	4696.75	1441.24
ENSDARG00000007366	amdhd1	0.00133235	0.0577611	-2.08393	3032.46	715.267
ENSDARG00000030254	cbln9	0.00133559	0.0577611	-2.41337	1863.26	349.764
ENSDARG00000056314	a2ml	0.00133669	0.0577611	-2.9744	13458.3	1712.4
ENSDARG00000089626	ptges3b	0.00133574	0.0577611	1.55128	357.473	1047.67
ENSDARG00000042644	sod2	0.00134113	0.0578198	1.32965	3856.22	9692.3
ENSDARG00000077004	aldh1l1	0.00134571	0.057884	-2.17261	14218.7	3153.83
ENSDARG00000002216	tbx3a	0.00135284	0.057925	2.23741	43.0503	203.004
ENSDARG00000032098	c8g	0.00134996	0.057925	-1.83031	5344.89	1503
ENSDARG00000088357	acadl	0.00136856	0.0584645	-1.73964	2941.34	880.77
ENSDARG00000067976	ar	0.00139889	0.0595895	-2.92453	216.317	28.4916
ENSDARG00000068369	angptl2b	0.00140125	0.0595895	2.63293	38.7413	240.306
ENSDARG00000062042	mthfsd	0.0014197	0.0601084	-4.27932	106.117	5.46486
ENSDARG00000094300	NUPR1L	0.00141986	0.0601084	1.52001	428.762	1229.66
ENSDARG00000069828	ABHD12B (1 of 2)	0.0014365	0.0606759	-2.69445	368.413	56.9147
ENSDARG00000020239	lpin1	0.00144152	0.0607374	-1.66478	12623.8	3981.45
ENSDARG00000086183	vkorc1	0.00144443	0.0607374	-2.4697	277.668	50.1271
ENSDARG00000095675	ccdc141	0.00145378	0.0609937	-2.91688	219.768	29.1003
ENSDARG00000100075	abcg2a	0.00146781	0.0614448	-2.03721	1854.29	451.768
ENSDARG00000018351	hpda	0.00149839	0.0621777	-1.72192	54308.5	16463.3
ENSDARG00000020455	si:ch211-171h4.3	0.00149241	0.0621777	-4.75547	175.653	6.50302
ENSDARG00000030781	acads	0.00150189	0.0621777	-1.72494	1371.46	414.884
ENSDARG00000053831	vtnb	0.00150041	0.0621777	-1.7905	17168.6	4962.97
ENSDARG00000103369	taldo1	0.00149159	0.0621777	1.33227	2680.81	6750.25
ENSDARG00000021372	tob1b	0.0015147	0.0625698	-1.66009	13157	4163.12
ENSDARG00000086345	cux2b	0.0015296	0.0630462	-3.71566	131.201	9.98642
ENSDARG00000002659	mapre1b	0.00153546	0.0631492	1.47121	597.342	1656.16
ENSDARG00000019260	dhrs9	0.00154712	0.0634347	-1.62404	3578.16	1160.84
ENSDARG00000101239	hsd17b4	0.00154917	0.0634347	-2.6726	2655.44	416.489
ENSDARG00000016011	gpcpd1	0.00157623	0.0642623	-2.70431	400.632	61.4705
ENSDARG00000098853	ehd1a	0.00157468	0.0642623	1.6385	186.341	580.159
ENSDARG00000007715	lgsn	0.00159679	0.0646788	4.39932	3.03311	64.0053
ENSDARG00000028804	ankrd9	0.00159004	0.0646788	-2.72657	1579.54	238.644
ENSDARG00000069282	bbc3	0.00159579	0.0646788	3.11731	12.5509	108.913
ENSDARG00000037962	psmb7	0.00160405	0.0648325	1.56938	1851.7	5495.44
ENSDARG00000020080	ek1	0.00162896	0.0653254	-2.65119	454.111	72.2896
ENSDARG00000029388	LRG1 (1 of 3)	0.00163017	0.0653254	-1.81214	7684.47	2188.29
ENSDARG00000054400	si:ch211-198n5.11	0.00162841	0.0653254	-2.16988	521.512	115.895
ENSDARG00000100251	C24H18orf63	0.00162496	0.0653254	-4.65986	80.9956	3.20408
ENSDARG00000041332	tmem33	0.00166495	0.0665765	1.44394	481.164	1309.07
ENSDARG00000100003	glulb	0.00166877	0.0665874	1.45581	485.58	1332
ENSDARG00000041787	cx32.3	0.00167535	0.0667081	-1.64073	10556.7	3385.47
ENSDARG00000036833	upp2	0.0017002	0.0674114	-2.92266	12191.1	1607.8
ENSDARG00000070394	uroc1	0.00169751	0.0674114	-1.8488	22796.6	6328.84
ENSDARG00000073786	cmbl	0.00170541	0.0674753	1.68964	2069.54	6675.86
ENSDARG00000042900	gtpbp1l	0.00170954	0.0674962	1.75691	163.351	552.083
ENSDARG00000098777	AIM1L	0.00171793	0.0676851	-2.38022	385.817	74.1076
ENSDARG00000016771	tfa	0.00172204	0.0677047	-3.24987	412605	43373.6
ENSDARG00000038576	ube2d1b	0.00173862	0.0682137	1.38399	803.243	2096.38
ENSDARG00000071555	zgc:153675	0.0017487	0.068466	-2.59171	342.723	56.8541
ENSDARG00000005799	smim14	0.00177025	0.0691653	-2.74021	237.591	35.5585
ENSDARG00000002249	tbxas1	0.0017781	0.0692191	-2.14234	688.49	155.952
ENSDARG00000024954	tmed4	0.00177901	0.0692191	2.26758	40.6653	195.81
ENSDARG00000042620	gstr	0.00179007	0.069505	-1.50392	11035.9	3891.19
ENSDARG00000016856	pon2	0.0018127	0.069661	-2.15241	1228.38	276.308
ENSDARG00000054916	eif4ebp3	0.00181449	0.069661	-2.33864	5279.2	1043.68
ENSDARG00000060841	pik3c2a	0.00179926	0.069661	1.49201	362.495	1019.63
ENSDARG00000076964	cables2a	0.00181637	0.069661	2.45417	29.3903	161.058
ENSDARG00000089529	desi1b	0.00180325	0.069661	1.46212	534.65	1473.03
ENSDARG00000104047	si:ch211-262i1.3	0.00181215	0.069661	-2.33515	396.634	78.6029
ENSDARG00000029476	ldlra	0.00184798	0.0707285	-2.02519	5439.04	1336.22
ENSDARG00000045999	saa	0.0018537	0.0708029	-5.48861	181.719	4.04728
ENSDARG00000075517	si:ch211-120k19.1	0.00188067	0.0716872	-2.58483	287.377	47.9006
ENSDARG00000010266	igf2bp3	0.00192784	0.0733361	-1.61142	3498.9	1145.11
ENSDARG00000036414	CU019646.1	0.0019338	0.0733505	-2.0985	747.835	174.62
ENSDARG00000057378	fam213aa	0.00193604	0.0733505	-1.64607	2488.63	795.138
ENSDARG00000005789	enpp1	0.00194079	0.0733823	-1.87078	900.034	246.093
ENSDARG00000007671	ghrb	0.00194536	0.0734071	-1.84071	955.967	266.89
ENSDARG00000090286	serpina1	0.00195274	0.0735375	-1.7011	18768.4	5772.24
ENSDARG00000001953	pfkfb3	0.00196731	0.0739376	3.14359	43.0297	380.262
ENSDARG00000036481	tcn2	0.00199198	0.0747152	-1.58114	6876.57	2298.27
ENSDARG00000052099	agxta	0.00202142	0.075668	-1.88803	24404.9	6593.6
ENSDARG00000104773	junbb	0.00203338	0.0759643	-1.60104	6929.55	2284.25
ENSDARG00000101726	CES3 (3 of 4)	0.00203765	0.0759723	-1.78928	4896.49	1416.64
ENSDARG00000078520	ikbip	0.00205266	0.0763801	-2.53035	260.119	45.0259
ENSDARG00000074476	odam	0.00206721	0.0767691	5.21125	0	36.0461
ENSDARG00000096722	si:dkey-16i5.8	0.00208877	0.0774165	-2.20008	786.089	171.073
ENSDARG00000019328	plxna4	0.00212556	0.0786247	-2.45858	498.381	90.6684
ENSDARG00000012833	foxn3	0.00213411	0.078769	-2.00905	480.053	119.263
ENSDARG00000038618	cpt2	0.00213786	0.078769	-1.90645	1031.25	275.085
ENSDARG00000056226	creb3l3a	0.00216533	0.0794065	-2.3229	672.584	134.427
ENSDARG00000101495	ugt5b2	0.00216484	0.0794065	-2.38469	910.972	174.438
ENSDARG00000104487	MTHFS	0.00216786	0.0794065	-2.28579	645.601	132.395
ENSDARG00000040432	klf2b	0.00219813	0.080358	2.05739	89.1131	370.918
ENSDARG00000076144	si:ch211-74m13.3	0.00221296	0.0807427	-2.10212	456.417	106.307
ENSDARG00000101324	apoa1b	0.00224	0.0815709	-1.49231	2.14164e+06	761230
ENSDARG00000036968	SERPINA10 (2 of 2)	0.0022782	0.082801	-2.86849	2956.59	404.845
ENSDARG00000018524	midn	0.00230321	0.0835482	1.47031	278.78	772.449
ENSDARG00000020956	pck2	0.00231448	0.0837949	-1.71167	19246.5	5876.08
ENSDARG00000036065	mgat1b	0.00232998	0.0841935	-1.7635	1688.05	497.187
ENSDARG00000019392	stat5a	0.00234974	0.0847442	-1.87826	760.78	206.94
ENSDARG00000079783	isg20	0.0023607	0.084976	1.38342	481.605	1256.44
ENSDARG00000005320	nipsnap1	0.0023672	0.0850468	-2.14577	584.185	132.01
ENSDARG00000054867	hibch	0.00239256	0.0857936	-1.73241	1108.06	333.47
ENSDARG00000040869	upp1	0.00241114	0.0859667	-1.80149	919.592	263.81
ENSDARG00000045089	CRP	0.00240741	0.0859667	-3.11699	10808.5	1245.83
ENSDARG00000069242	pdia5	0.00240561	0.0859667	-1.69884	1145.86	352.963
ENSDARG00000102375	BDP1 (2 of 2)	0.00242621	0.0863398	2.70916	18.5337	121.199
ENSDARG00000004735	hnrnpub	0.00243311	0.0864216	1.33594	641.212	1618.67
ENSDARG00000020149	acoxl	0.00253936	0.0895172	-2.67304	334.149	52.3931
ENSDARG00000056196	slc2a2	0.00253553	0.0895172	-1.92965	9370.51	2459.7
ENSDARG00000098766	pcxa	0.00253773	0.0895172	-2.80553	13835.7	1979.03
ENSDARG00000103032	rap2b	0.00253003	0.0895172	1.875	80.4938	295.253
ENSDARG00000056541	nr0b1	0.00254589	0.0895792	-2.18732	1844.66	405.011
ENSDARG00000042684	serpinc1	0.00255234	0.0896377	-1.77765	45642.1	13311.9
ENSDARG00000002197	pygl	0.00256277	0.0896974	-2.37014	27624.7	5343.36
ENSDARG00000075053	SCCPDH (2 of 3)	0.0025636	0.0896974	-3.00171	204.144	25.4878
ENSDARG00000021573	slc16a7	0.00257489	0.0899246	-2.06395	2030.55	485.627
ENSDARG00000039232	DUSP8 (2 of 2)	0.00258962	0.090271	2.48432	25.2276	141.167
ENSDARG00000076533	nfe2l1b	0.00259923	0.0904378	1.52384	245.707	706.543
ENSDARG00000005162	tpm3	0.00262179	0.0907404	1.31062	1052.82	2611.5
ENSDARG00000014572	chpt1	0.00261507	0.0907404	-1.69485	9333.14	2882.89
ENSDARG00000069157	tmem135	0.00262244	0.0907404	-1.72989	3046.7	918.505
ENSDARG00000038865	acox3	0.00263265	0.0909258	-1.82503	2364.82	667.438
ENSDARG00000008192	pank1a	0.00264477	0.0910849	-2.07556	1405.84	333.528
ENSDARG00000093316	adgrf8	0.00264697	0.0910849	-3.69138	127.206	9.84676
ENSDARG00000063079	ago3b	0.00265267	0.0911137	2.32401	36.314	181.832
ENSDARG00000040278	klhl38b	0.00267662	0.0917684	4.13978	3.45157	60.8435
ENSDARG00000026098	RAB7B	0.00269309	0.0920396	-2.28386	667.462	137.062
ENSDARG00000062699	nkain4	0.00269788	0.0920396	-2.06054	763.915	183.131
ENSDARG00000105195	dnajc21	0.00269925	0.0920396	2.05221	62.5453	259.402
ENSDARG00000022372	kng1	0.00270957	0.0922239	-1.58295	17404.7	5809.67
ENSDARG00000063126	gusb	0.0027157	0.092265	-1.53798	4198.1	1445.69
ENSDARG00000020311	cnih1	0.00274398	0.0924906	1.38786	549.336	1437.55
ENSDARG00000022213	uck2b	0.002747	0.0924906	1.50345	318.104	901.887
ENSDARG00000042728	plaa	0.00274356	0.0924906	1.56986	204.979	608.531
ENSDARG00000073845	zgc:110843	0.00273297	0.0924906	-1.71774	1072.13	325.953
ENSDARG00000104818	CES3 (4 of 4)	0.00272804	0.0924906	-1.63665	4547.43	1462.46
ENSDARG00000061672	si:ch73-334d15.1	0.00276339	0.0926668	-2.50219	476.431	84.0941
ENSDARG00000068404	tbcb	0.00276706	0.0926668	1.34873	532.143	1355.31
ENSDARG00000087640	nsfl1c	0.0027594	0.0926668	1.40896	456.27	1211.61
ENSDARG00000060150	psmd11a	0.00279523	0.0934433	1.38845	549.628	1438.91
ENSDARG00000027984	gstz1	0.00281479	0.0939299	-1.52131	7510.27	2616.34
ENSDARG00000068114	f11r.2	0.00283127	0.0943121	-3.11322	1181.56	136.548
ENSDARG00000045888	acat1	0.00284009	0.0944381	-1.64233	14822.7	4748.29
ENSDARG00000035913	yars	0.00285214	0.0945036	1.32787	614.165	1541.75
ENSDARG00000055045	casp3b	0.00285088	0.0945036	2.448	28.6997	156.602
ENSDARG00000017741	g3bp1	0.00288893	0.095218	1.32338	795.336	1990.35
ENSDARG00000041068	got2a	0.00287981	0.095218	-1.56449	13387.7	4526.34
ENSDARG00000079111	ACTA2 (2 of 2)	0.00288644	0.095218	2.63429	25.709	159.62
ENSDARG00000098420	SNTA1	0.00291949	0.0960564	-1.96704	684.599	175.105
ENSDARG00000086269	ndst2a	0.00292893	0.0961982	-2.1915	342.516	74.9851
ENSDARG00000101452	SUSD2	0.00294277	0.0964839	-2.71923	213.096	32.3597
ENSDARG00000098831	gcdhb	0.00295517	0.0967211	-1.88541	2491.77	674.439
ENSDARG00000052279	osgn1	0.00297686	0.0972087	1.75747	99.2996	335.736
ENSDARG00000053405	sord	0.00298043	0.0972087	-1.94302	6584.28	1712.38
ENSDARG00000034273	sid4	0.00301411	0.0981365	-1.58502	22755	7584.73
ENSDARG00000100555	aqp11	0.00302226	0.0982313	-1.68356	2336.8	727.475
ENSDARG00000070960	si:ch211-288g17.4	0.00304116	0.0986747	-2.27799	7020.74	1447.57
ENSDARG00000071203	sptssa	0.00304787	0.0987214	1.43445	338.814	915.747
ENSDARG00000019081	DHDH (1 of 2)	0.00305573	0.0988054	-1.80707	1025.84	293.155
ENSDARG00000076223	SERP1	0.00306129	0.098815	-1.4771	8187.16	2940.91
ENSDARG00000056633	fgf13b	0.0030807	0.0992706	1.752	106.997	360.394
ENSDARG00000090889	LECT2 (2 of 2)	0.00309097	0.0994307	-2.76479	361.552	53.1967
ENSDARG00000079388	agrn	0.003097	0.0994541	-1.79466	672.395	193.81
ENSDARG00000016704	PBLD (1 of 2)	0.00311323	0.0995893	-1.81229	1361.96	387.805
ENSDARG00000040295	apoeb	0.00311523	0.0995893	1.43017	2111.49	5690.04
ENSDARG00000076838	apom	0.00312077	0.0995893	-1.58957	84635.3	28121.8
ENSDARG00000098206	ptrh1	0.00312246	0.0995893	2.9148	13.5341	102.064
ENSDARG00000011376	zgc:77816	0.00314837	0.100088	-2.9742	193.973	24.6841
ENSDARG00000035350	ins	0.00314877	0.100088	5.10292	0	33.3663
ENSDARG00000013576	gadd45bb	0.003167	0.100497	1.81671	88.6099	312.151
ENSDARG00000057698	ctsd	0.00318072	0.100592	1.2471	1609.65	3820.72
ENSDARG00000103308	mst1	0.00317589	0.100592	-1.72802	6891.94	2080.45
ENSDARG00000007141	psmc3	0.00319987	0.101028	1.40662	428.449	1135.89
ENSDARG00000007490	adrb1	0.00322743	0.101556	-2.0315	479.157	117.202
ENSDARG00000020895	bag1	0.00322562	0.101556	1.55056	224.327	657.122
ENSDARG00000102216	dlg1l	0.00326492	0.102563	-1.62226	1070.43	347.704
ENSDARG00000017320	f11r.1	0.00328819	0.102949	1.43101	317.938	857.272
ENSDARG00000023111	plg	0.00328275	0.102949	-1.8453	46214.3	12861.3
ENSDARG00000011693	ttc36	0.00332243	0.103786	-1.54852	4819.79	1647.7
ENSDARG00000042245	myl13	0.00333151	0.103786	3.00453	128.043	1027.57
ENSDARG00000062085	tkfc	0.00332761	0.103786	-1.73078	1045.38	314.96
ENSDARG00000037836	igfals	0.00334314	0.103976	-1.88644	1705.15	461.198
ENSDARG00000016570	prlra	0.00336684	0.104366	1.61738	142.643	437.653
ENSDARG00000069175	vps4b	0.00336199	0.104366	1.28726	548.525	1338.75
ENSDARG00000011521	upb1	0.00340528	0.105037	-2.08466	9755.02	2299.76
ENSDARG00000019986	grhprb	0.00340313	0.105037	-1.64121	63641.6	20402.7
ENSDARG00000099014	fxyd1	0.0034001	0.105037	-1.70176	5000.9	1537.33
ENSDARG00000002344	tubb4b	0.00342734	0.105544	1.20334	2339.29	5386.73
ENSDARG00000034321	uo:ion006	0.00344589	0.105941	-1.99328	1652.13	414.963
ENSDARG00000042188	ttc38	0.00346803	0.106274	-2.00633	456.292	113.574
ENSDARG00000062381	si:ch211-238n5.4	0.00346532	0.106274	1.72803	113.147	374.828
ENSDARG00000036834	krt92	0.00349652	0.106972	-1.63082	5809.59	1875.94
ENSDARG00000096310	TAF1C	0.00350412	0.10703	1.95204	59.597	230.594
ENSDARG00000099633	si:dkey-186o21.1	0.00355607	0.10844	-1.86876	11524.9	3155.61
ENSDARG00000032836	pvalb5	0.00356966	0.108678	1.86379	79.0921	287.865
ENSDARG00000003749	polb	0.00359837	0.109197	1.74689	99.5923	334.266
ENSDARG00000053500	cbsa	0.00359388	0.109197	-1.66836	8253.68	2596.69
ENSDARG00000028401	rhogc	0.00362787	0.109914	1.4812	284.677	794.764
ENSDARG00000079455	nlgn4a	0.00364977	0.1104	-2.27059	337.686	69.984
ENSDARG00000103979	calr3a	0.00367276	0.110916	-1.81299	2007.04	571.205
ENSDARG00000040568	pdzd3a	0.00370069	0.11158	-2.53189	362.664	62.7089
ENSDARG00000101199	rbp4	0.00370939	0.111663	-2.48496	96147.8	17174.8
ENSDARG00000000069	dap	0.00373453	0.11206	-1.56012	8703.69	2951.63
ENSDARG00000102640	pdia3	0.0037321	0.11206	-1.76279	4616.63	1360.42
ENSDARG00000068910	nos1	0.00374233	0.112114	-2.86698	141.595	19.409
ENSDARG00000104702	cat	0.00381471	0.114101	-1.67896	18445	5760.52
ENSDARG00000089791	slc25a32a	0.00385756	0.115015	-1.87825	685.873	186.567
ENSDARG00000102572	si:ch211-260e23.9	0.00385363	0.115015	1.42256	287.272	770.061
ENSDARG00000076895	flrt3	0.00387739	0.115423	-1.94214	521.306	135.66
ENSDARG00000100363	dcun1d5	0.00389314	0.115708	1.76521	104.633	355.672
ENSDARG00000035859	angptl4	0.00390016	0.115734	-2.18612	1489.56	327.318
ENSDARG00000020645	slc7a3a	0.00392569	0.115954	-1.71981	5559.1	1687.68
ENSDARG00000026090	adprm	0.00393414	0.115954	1.83118	76.6866	272.872
ENSDARG00000053620	ebi3	0.00394468	0.115954	-1.85594	1428.81	394.714
ENSDARG00000095807	hp	0.0039224	0.115954	-1.40644	19696.7	7430.41
ENSDARG00000104108	slco1d1	0.00394222	0.115954	-1.7167	24987.4	7602.27
ENSDARG00000104588	wu:fe11b02	0.00393064	0.115954	-4.09039	85.012	4.99058
ENSDARG00000004017	spag1a	0.00397165	0.116564	1.88039	535.39	1971.17
ENSDARG00000042854	ephx1	0.00398799	0.11686	-1.77677	1467.16	428.172
ENSDARG00000055339	MIPEP (1 of 2)	0.00399873	0.116993	-1.70898	845.79	258.706
ENSDARG00000052377	psmd12	0.00401824	0.11738	1.40044	435.915	1150.74
ENSDARG00000095904	prpf31	0.00402772	0.117474	1.50052	212.719	601.875
ENSDARG00000032601	macrod2	0.00403933	0.11763	-2.62206	207.845	33.7615
ENSDARG00000042562	allc	0.00406575	0.118216	-2.06013	2015.12	483.216
ENSDARG00000057737	rxraa	0.00410133	0.119066	-1.64917	1181.51	376.694
ENSDARG00000043079	MMP23B	0.00412837	0.119665	-4.13886	77.983	4.4267
ENSDARG00000069342	KLF14	0.00415405	0.120224	1.76606	90.7856	308.783
ENSDARG00000001354	slc6a13l	0.00433647	0.12519	-1.6714	4650.07	1459.88
ENSDARG00000035990	cited4a	0.004339	0.12519	-1.56846	2347.73	791.584
ENSDARG00000102412	eci2	0.00435407	0.125432	-1.52265	5954.81	2072.54
ENSDARG00000092155	apoc2	0.00436395	0.125524	-1.62469	38387.7	12448.4
ENSDARG00000005525	acy3.2	0.00440232	0.12624	-2.13553	331.869	75.528
ENSDARG00000044613	c1qa	0.00440051	0.12624	2.62989	19.0356	117.827
ENSDARG00000045929	oaz2a	0.00443653	0.127027	-2.17175	1079.13	239.503
ENSDARG00000033184	prkar2aa	0.00444801	0.127061	1.45138	268.507	734.286
ENSDARG00000052712	suclg1	0.00445507	0.127061	-1.39568	26618.3	10116.7
ENSDARG00000060554	mut	0.00445804	0.127061	-1.52788	2770.35	960.717
ENSDARG00000070029	ehhadh	0.00446514	0.12707	-2.10498	812.445	188.856
ENSDARG00000031907	ptbp1b	0.00448035	0.12731	1.33742	399.395	1009.26
ENSDARG00000102805	cyp2aa12	0.00449867	0.127637	-1.88118	2435.56	661.161
ENSDARG00000100719	urah	0.00453157	0.128376	-1.73103	4517.29	1360.78
ENSDARG00000015337	comta	0.00454396	0.128533	-2.80385	2058.55	294.794
ENSDARG00000086104	SLCO5A1 (2 of 2)	0.00456222	0.128855	1.75375	95.0317	320.48
ENSDARG00000040298	apoa4b.1	0.00462309	0.130186	-1.62513	59350.4	19240.2
ENSDARG00000093079	PROC (2 of 2)	0.00462323	0.130186	-1.94945	402.301	104.162
ENSDARG00000042010	PKLR	0.00466214	0.130889	-3.01762	43867.6	5416.89
ENSDARG00000093235	MPST	0.00465726	0.130889	-1.63568	1539.95	495.585
ENSDARG00000007275	si:ch211-251b21.1	0.00468248	0.131263	1.48996	515.871	1448.99
ENSDARG00000074341	hykk.2	0.0046999	0.131555	-3.18566	237.946	26.1517
ENSDARG00000058048	ugt5e1	0.00471189	0.131694	-2.81462	143.185	20.3523
ENSDARG00000062479	vcam1	0.00472629	0.131704	-2.7087	1820.56	278.486
ENSDARG00000073936	BX511021.2	0.00472498	0.131704	4.06391	3.24234	54.2271
ENSDARG00000007823	atf3	0.00474074	0.131911	1.32864	426.483	1071.18
ENSDARG00000022648	otud3	0.00475244	0.13204	1.58917	121.829	366.554
ENSDARG00000018478	agxtb	0.00479622	0.132667	-1.57247	131948	44365.2
ENSDARG00000069013	prdx4	0.00478807	0.132667	-1.62081	1676.47	545.108
ENSDARG00000105187	gcshb	0.00479015	0.132667	-1.47026	6082.92	2195.43
ENSDARG00000100339	arf4b	0.00480975	0.132845	3.25281	7.67714	73.1801
ENSDARG00000021443	zfp36l1b	0.00488431	0.134706	-2.37155	10108.4	1953.33
ENSDARG00000023279	psmd4b	0.004957	0.136498	1.38374	313.587	818.286
ENSDARG00000102291	eef1da	0.00496384	0.136498	-1.45596	3975.82	1449.24
ENSDARG00000044002	cyp2x7	0.004975	0.136605	-1.98579	733.922	185.297
ENSDARG00000058206	si:ch211-153b23.5	0.00498673	0.136727	2.69408	121.558	786.653
ENSDARG00000054696	psmb4	0.00499849	0.136849	1.43037	712.935	1921.47
ENSDARG00000101074	glud1b	0.00501167	0.13701	-1.55194	67016.7	22856.2
ENSDARG00000035875	tmem54b	0.00502046	0.137051	-2.41231	579.669	108.894
ENSDARG00000078866	sdk1a	0.00503096	0.137138	-2.5571	285.427	48.4987
ENSDARG00000074331	eif4g3b	0.00505764	0.137665	1.57839	157.494	470.334
ENSDARG00000061994	acacb	0.00506707	0.137722	-1.86829	795.853	217.983
ENSDARG00000025889	usp14	0.00511385	0.138113	1.33299	420.229	1058.66
ENSDARG00000035985	FAM210A (1 of 2)	0.00512127	0.138113	1.38839	290.179	759.648
ENSDARG00000052331	ABCF2 (2 of 2)	0.00513303	0.138113	-2.45494	243.073	44.3328
ENSDARG00000055945	asph	0.00510001	0.138113	-1.66883	975.939	306.942
ENSDARG00000063313	plbd1	0.00512819	0.138113	-2.31896	211.545	42.3962
ENSDARG00000076043	si:dkeyp-73d8.9	0.00510798	0.138113	-2.09879	16112.1	3761.44
ENSDARG00000099749	ube2d2l	0.00509567	0.138113	1.39027	325.468	853.138
ENSDARG00000077121	cyp26b1	0.00517518	0.138986	2.62478	18.8264	116.119
ENSDARG00000099554	sec16b	0.00518028	0.138986	-1.97691	445.981	113.294
ENSDARG00000069630	tat	0.00519019	0.139053	-2.15015	61388.4	13830.2
ENSDARG00000044899	tmem183a	0.00519931	0.139098	1.46928	187.178	518.266
ENSDARG00000104329	si:ch73-281k2.5	0.00521196	0.139238	-1.5188	13462	4697.92
ENSDARG00000011909	itpr2	0.00525019	0.13956	-2.64229	170.526	27.3138
ENSDARG00000020298	btg2	0.00523298	0.13956	-1.53776	3087.43	1063.37
ENSDARG00000035676	ptp4a2b	0.00525379	0.13956	1.19567	1296.46	2969.56
ENSDARG00000102981	cyp2k16	0.00524411	0.13956	-1.60838	2718.33	891.521
ENSDARG00000021702	pdcd4a	0.00528537	0.140102	-1.46577	1787.15	647.025
ENSDARG00000030687	phka2	0.00528914	0.140102	-1.65242	723.333	230.096
ENSDARG00000040158	cdc42l	0.00533364	0.140962	1.2627	611.695	1467.72
ENSDARG00000052855	ctso	0.00534414	0.140962	-2.92088	135.153	17.8465
ENSDARG00000071021	papss2a	0.00533838	0.140962	-1.61756	3062.56	998.043
ENSDARG00000091574	suox	0.00536091	0.141008	-1.68205	877.544	273.478
ENSDARG00000092419	vtg7	0.00536081	0.141008	-2.87727	148.437	20.2021
ENSDARG00000039150	lgmn	0.0054	0.141837	1.18379	1379.36	3133.52
ENSDARG00000028725	ADRA1A (2 of 2)	0.00542932	0.142408	-2.44689	268.715	49.2839
ENSDARG00000010267	dpydb	0.00543711	0.142413	-2.81827	24135.3	3421.91
ENSDARG00000028071	bmp1a	0.00546873	0.142842	-1.74144	1269.91	379.792
ENSDARG00000034588	scn4ab	0.00546617	0.142842	3.62564	4.79035	59.1281
ENSDARG00000090943	CABZ01033205.2	0.00548278	0.14301	-2.29721	4763.81	969.227
ENSDARG00000099514	zgc:171759	0.00550201	0.143312	-3.12547	119.987	13.7491
ENSDARG00000023028	cdv3	0.00552706	0.143765	1.16449	1239.73	2778.9
ENSDARG00000001578	echs1	0.00555029	0.144169	-1.41617	4858.25	1820.42
ENSDARG00000014624	si:dkeyp-94g1.1	0.00558173	0.144268	4.96732	0	30.2834
ENSDARG00000016415	dhtkd1	0.0055834	0.144268	-1.60604	3876.3	1273.36
ENSDARG00000038785	abcf2a	0.00559145	0.144268	1.30524	501.809	1240.09
ENSDARG00000099445	cc2d1b	0.00559254	0.144268	1.64342	102.814	321.196
ENSDARG00000102202	phospho2	0.00558102	0.144268	-1.83804	1282.09	358.602
ENSDARG00000045554	snx20	0.00565742	0.145741	-2.27014	297.48	61.6707
ENSDARG00000044142	acss1	0.00569211	0.146433	-1.89786	539.801	144.85
ENSDARG00000040253	onecutl	0.0057465	0.147428	-1.81429	1609.96	457.781
ENSDARG00000063059	abcg8	0.00574507	0.147428	-2.8239	276.482	39.0472
ENSDARG00000062651	zc3hc1	0.00577343	0.147754	1.52491	153.499	441.724
ENSDARG00000079664	DDO	0.00577497	0.147754	-2.65981	182.2	28.8315
ENSDARG00000034883	acbd5a	0.00584039	0.149224	-1.66675	2260.92	712.105
ENSDARG00000023151	ucp1	0.0058489	0.149238	-2.13266	139570	31827.1
ENSDARG00000029439	atp2a2a	0.00586653	0.149485	1.65726	128.083	403.995
ENSDARG00000060153	h6pd	0.0058796	0.149615	-1.46832	11625.2	4201.36
ENSDARG00000061560	stim1b	0.00592295	0.150327	-2.48416	224.31	40.0906
ENSDARG00000069956	pdlim2	0.00592363	0.150327	-1.7526	963.754	286.009
ENSDARG00000038207	aldh4a1	0.00597868	0.151519	-1.57777	1549.02	518.922
ENSDARG00000030441	ppa1b	0.00609481	0.154254	-1.3453	5613.1	2209.16
ENSDARG00000011405	rps9	0.0061637	0.155787	-1.39537	4851.42	1844.25
ENSDARG00000099839	si:ch211-9d9.1	0.00617758	0.155871	-2.86547	297.508	40.8232
ENSDARG00000104906	mtr	0.00618364	0.155871	-1.8009	611.572	175.519
ENSDARG00000103612	akt2l	0.00619464	0.155939	-1.5786	3505.55	1173.68
ENSDARG00000013830	osbpl2b	0.00621734	0.1563	-1.44732	1626.42	596.408
ENSDARG00000055591	pipox	0.006241	0.156475	-2.38008	397.549	76.3684
ENSDARG00000078815	grk5l	0.00623668	0.156475	-2.02246	297.207	73.1538
ENSDARG00000004218	rnd1l	0.00627561	0.157133	-1.8523	510.117	141.278
ENSDARG00000036967	smox	0.00629477	0.157193	1.60376	146.093	444.027
ENSDARG00000076919	igdcc4	0.00629433	0.157193	-1.81949	1060.79	300.544
ENSDARG00000062487	si:dkey-6n6.1	0.0063084	0.157324	4.9319	0	29.5245
ENSDARG00000044935	hpdb	0.00631798	0.157354	1.53961	159.502	463.7
ENSDARG00000040815	tsku	0.00633265	0.15751	-1.86345	483.758	132.946
ENSDARG00000103038	pik3r3a	0.00635787	0.157928	1.98955	155.84	618.863
ENSDARG00000076797	si:dkey-178o16.4	0.00641628	0.158958	4.01149	3.6608	59.041
ENSDARG00000100400	FAM126B (1 of 2)	0.00640903	0.158958	-2.38193	242.106	46.4487
ENSDARG00000077691	slc13a5a	0.00647532	0.160209	-1.95972	761.492	195.763
ENSDARG00000062662	lmod3	0.00650418	0.160711	4.92641	0	29.4086
ENSDARG00000029072	klf6a	0.00653519	0.161052	1.27573	456.229	1104.62
ENSDARG00000040338	hvcn1	0.00653063	0.161052	-1.57369	2087.37	701.247
ENSDARG00000007086	aqp10a	0.00657348	0.161483	-1.52067	4782.49	1666.82
ENSDARG00000031795	abcf1	0.00657851	0.161483	1.25721	605.711	1447.85
ENSDARG00000067912	si:ch73-373m9.1	0.00656941	0.161483	-2.23852	292.586	62.0001
ENSDARG00000002986	gda	0.00659147	0.16159	-2.08103	9249.08	2185.98
ENSDARG00000100710	tmem254	0.00662683	0.162245	-1.51773	2086.33	728.618
ENSDARG00000069421	grpel2	0.00664838	0.16256	1.38884	215.502	564.328
ENSDARG00000059308	golt1bb	0.00668973	0.163358	2.07607	138.708	584.872
ENSDARG00000060518	pcsk5b	0.00671857	0.163849	-1.70963	1621.82	495.853
ENSDARG00000059337	tgif1	0.00674654	0.164318	1.73582	73.0053	243.158
ENSDARG00000098295	efna3b	0.00681215	0.165701	-2.35804	189.08	36.8812
ENSDARG00000025391	pfdn2	0.00684694	0.166331	1.26087	576.404	1381.29
ENSDARG00000035924	dync1li2	0.00688553	0.167052	1.29527	492.207	1207.99
ENSDARG00000014727	acox1	0.0069271	0.167718	-1.48224	4995.82	1788.17
ENSDARG00000045304	mtfr1	0.00693086	0.167718	1.39549	268.235	705.666
ENSDARG00000020377	eif4g2a	0.0069447	0.167836	1.22725	823.052	1926.93
ENSDARG00000018061	neil1	0.00697279	0.168298	-1.92283	365.444	96.3808
ENSDARG00000089767	rnf130	0.00707396	0.170521	-1.64186	897.874	287.717
ENSDARG00000036442	atp11c	0.00709931	0.170897	-1.62537	2267.35	734.908
ENSDARG00000056874	lygl1	0.00710781	0.170897	-1.61759	992.894	323.563
ENSDARG00000007289	METRNL (1 of 2)	0.00714016	0.171134	2.98744	36.9006	292.647
ENSDARG00000061419	zmat4b	0.00714503	0.171134	-3.27966	104.299	10.74
ENSDARG00000101479	BX908782.3	0.00712859	0.171134	-3.34958	561.415	55.0756
ENSDARG00000069135	ppp1r15a	0.00718582	0.171891	-1.53571	2499.42	862.077
ENSDARG00000043587	srd5a2a	0.00720717	0.172183	-1.44228	3826.38	1408.05
ENSDARG00000003599	rpl3	0.00722087	0.17229	-1.33428	28587.8	11337.6
ENSDARG00000061481	CABZ01041812.1	0.00723938	0.172503	2.60355	22.4666	136.548
ENSDARG00000092934	si:dkey-32e6.3	0.00724819	0.172503	2.77511	12.9694	88.779
ENSDARG00000037067	dnajc22	0.00727055	0.172707	-1.99858	308.922	77.3065
ENSDARG00000098589	cyb5a	0.00727516	0.172707	-1.52064	8557.17	2982.45
ENSDARG00000024160	hao1	0.0073384	0.173549	-1.38048	12000.5	4609.27
ENSDARG00000031776	zgc:92066	0.00733715	0.173549	1.09345	3848.42	8211.91
ENSDARG00000058389	ccl19a.1	0.00733138	0.173549	-1.71648	1626.97	495.073
ENSDARG00000018426	aldh7a1	0.00736709	0.174008	-1.34515	8297.89	3266.17
ENSDARG00000018149	slc38a4	0.00740676	0.174239	-1.4074	34557.1	13027.7
ENSDARG00000038121	ELL3	0.00743034	0.174239	-1.91381	423.242	112.325
ENSDARG00000041703	rrbp1b	0.00740798	0.174239	-3.47669	3744.57	336.368
ENSDARG00000042905	rpl10a	0.00743261	0.174239	-1.34084	9112.7	3597.61
ENSDARG00000044751	ddt	0.00739997	0.174239	-1.44541	8197.77	3010.11
ENSDARG00000102916	CABZ01087111.1	0.00742226	0.174239	2.61937	14.9358	91.7776
ENSDARG00000022650	cyp2ad3	0.00746383	0.174535	-1.40306	7191.28	2719.21
ENSDARG00000036371	acta1a	0.00745801	0.174535	3.01573	70.7681	572.352
ENSDARG00000018574	sf3b4	0.00747536	0.174586	1.36546	286.769	738.882
ENSDARG00000080018	kif16bb	0.00750005	0.174945	-1.96363	435.688	111.703
ENSDARG00000075733	zyx	0.00755014	0.175579	2.08901	34.8083	148.094
ENSDARG00000100254	C5H11orf54	0.00755532	0.175579	-1.66649	1543.92	486.365
ENSDARG00000100952	wu:fj16a03	0.00755339	0.175579	-2.04004	4788.73	1164.41
ENSDARG00000010097	f9a	0.0075983	0.176322	-2.68446	316.85	49.2891
ENSDARG00000052816	shmt1	0.00760609	0.176322	-1.45069	8816.26	3225.4
ENSDARG00000016074	cryz	0.00762779	0.176607	-1.76905	1285.29	377.107
ENSDARG00000059409	ABCD2	0.00771325	0.178365	-2.68227	211.257	32.9131
ENSDARG00000036915	dolpp1	0.00773892	0.178739	-1.70477	666.901	204.585
ENSDARG00000103908	FH (2 of 2)	0.0077841	0.179561	-1.64458	526.534	168.407
ENSDARG00000069292	si:dkeyp-89c11.1	0.00779992	0.179705	-2.5614	2567.5	434.962
ENSDARG00000039997	ptp4a3	0.0078791	0.180862	1.54619	138.604	404.787
ENSDARG00000041483	paqr6	0.00787803	0.180862	-1.94691	272.941	70.7929
ENSDARG00000104365	si:dkeyp-13d12.2	0.00786487	0.180862	-2.13212	309.173	70.5294
ENSDARG00000040133	ackr4b	0.00798069	0.182971	-2.48751	308.203	54.957
ENSDARG00000055158	prox1a	0.00802937	0.183637	-1.4716	2491.9	898.538
ENSDARG00000092071	ABHD12B (2 of 2)	0.00802126	0.183637	-2.53808	876.805	150.961
ENSDARG00000019541	gpt2l	0.00805131	0.183915	-1.41726	18408.7	6892.66
ENSDARG00000011934	gyg1a	0.0080914	0.184158	-1.47825	2636.54	946.317
ENSDARG00000018643	igf2a	0.00809047	0.184158	-1.81593	2788.89	792.104
ENSDARG00000036671	tnni1al	0.00808309	0.184158	3.10768	22.6759	195.466
ENSDARG00000011000	gtf2a1	0.00823418	0.186954	1.28916	327.582	800.566
ENSDARG00000055240	xdh	0.00822869	0.186954	-1.59404	9742.49	3227.14
ENSDARG00000055705	f5	0.00826197	0.18723	-1.4224	13872.2	5175.6
ENSDARG00000097571	si:dkey-114l24.2	0.00826632	0.18723	-6.15235	120.697	1.6969
ENSDARG00000012388	cox4i1l	0.00827773	0.187262	-3.15077	133.811	15.0666
ENSDARG00000003017	zgc:55512	0.00831017	0.18777	1.29033	334.652	818.507
ENSDARG00000024694	myo1b	0.00836353	0.188521	-1.50339	3634.82	1282.09
ENSDARG00000079271	dcxr	0.00836108	0.188521	-2.82062	1954.68	276.684
ENSDARG00000100498	CABZ01079251.1	0.00839146	0.188924	-1.79529	328.981	94.784
ENSDARG00000037017	ube4b	0.00849617	0.190565	1.15322	798.854	1776.73
ENSDARG00000053196	mtor	0.00848764	0.190565	-1.61634	677.692	221.037
ENSDARG00000058229	acot11a	0.00848581	0.190565	-2.16077	278.237	62.2241
ENSDARG00000102417	psmd7	0.00851516	0.190565	1.23756	431.107	1016.55
ENSDARG00000105018	lrrc20	0.0085118	0.190565	2.00862	43.7819	176.177
ENSDARG00000012194	scp2a	0.00854725	0.191055	-1.40479	20952.4	7913.19
ENSDARG00000100822	mapk15	0.00858001	0.191559	3.99923	2.88679	46.1641
ENSDARG00000035652	sat1a.1	0.00860954	0.19199	-1.41751	1255.04	469.833
ENSDARG00000056144	TMEM150B	0.00863691	0.192371	-2.16368	255.163	56.9489
ENSDARG00000040712	adprh	0.00867691	0.193033	-1.89755	364.75	97.8985
ENSDARG00000012915	ech1	0.0087181	0.193719	-1.7337	2972.37	893.732
ENSDARG00000003750	pfas	0.00881748	0.195465	-1.55627	669.156	227.532
ENSDARG00000077090	PLXNB2 (3 of 5)	0.0088072	0.195465	-2.88049	106.138	14.4131
ENSDARG00000039830	gng5	0.00886719	0.196335	1.29072	399.371	977.059
ENSDARG00000088013	CYP27A1 (4 of 4)	0.00888172	0.196424	-2.02362	230.623	56.7197
ENSDARG00000099510	cnn3a	0.00890906	0.196797	1.18905	930.445	2121.44
ENSDARG00000003144	pxmp2	0.00895975	0.19722	-1.43334	3790.64	1403.57
ENSDARG00000020529	hacl1	0.00895729	0.19722	-1.83207	912.625	256.321
ENSDARG00000086569	zgc:172051	0.00894014	0.19722	-1.857	39730	10967.5
ENSDARG00000035909	mfsd2ab	0.00906538	0.199077	-1.97936	4708.51	1194.09
ENSDARG00000041565	tnfaip1	0.00906057	0.199077	1.34548	233.491	593.336
ENSDARG00000032849	ndrg1a	0.00911039	0.199832	-1.2377	3976.64	1686.28
ENSDARG00000103718	chmp5b	0.00913746	0.200191	1.1703	766.49	1725.05
ENSDARG00000019492	shbg	0.00922272	0.20112	-1.35548	20285.9	7927.83
ENSDARG00000044183	prkab1a	0.009211	0.20112	-2.00424	400.75	99.8932
ENSDARG00000052975	ubqln4	0.00921929	0.20112	1.14539	1278.55	2828.24
ENSDARG00000069980	lman1	0.00922156	0.20112	-1.42138	1264.82	472.228
ENSDARG00000015315	psmc5	0.00930024	0.202036	1.14894	1101.54	2442.68
ENSDARG00000026348	csad	0.00928769	0.202036	-1.85614	642.047	177.342
ENSDARG00000070416	zgc:162816	0.00929807	0.202036	-2.97994	687.37	87.1242
ENSDARG00000101791	ccbl2	0.00930785	0.202036	-1.57632	722.332	242.225
ENSDARG00000057652	dbpb	0.00941157	0.204052	-1.35359	2751.74	1076.8
ENSDARG00000071871	glod5	0.00942884	0.20419	-1.41179	2214.99	832.493
ENSDARG00000039007	eno3	0.00949303	0.205343	-1.23979	43625.7	18472.6
ENSDARG00000023290	fabp3	0.00957725	0.206734	-1.70594	19277.4	5908.91
ENSDARG00000038876	zgc:101569	0.00957939	0.206734	-1.39357	1748.29	665.438
ENSDARG00000011618	slc26a2	0.00965405	0.208106	-1.62017	1176.05	382.567
ENSDARG00000011166	cahz	0.00969024	0.208277	1.5302	159.836	461.647
ENSDARG00000022295	hnf1bb	0.0096953	0.208277	1.34364	245.331	622.625
ENSDARG00000045015	CYP27B1	0.00969412	0.208277	-4.55276	495.482	21.1111
ENSDARG00000078284	phkb	0.00972912	0.208526	-1.67819	509.027	159.058
ENSDARG00000095315	si:ch211-212c13.9	0.0097247	0.208526	-3.67406	402.997	31.5718
ENSDARG00000007449	slc25a39	0.00978041	0.209241	-1.59363	482.04	159.717
ENSDARG00000079296	gcga	0.00978482	0.209241	5.01939	5.98281	194.04
ENSDARG00000021239	apaf1	0.00981735	0.209698	1.49271	125.301	352.618
ENSDARG00000024865	dscama	0.00988152	0.210589	-1.75433	432.34	128.15
ENSDARG00000027065	slc38a3a	0.00987495	0.210589	-2.03147	1351.2	330.511
ENSDARG00000059035	porb	0.00993455	0.211478	-1.46217	2357.87	855.778
ENSDARG00000093043	FP236810.1	0.00999515	0.212527	-2.26596	164.501	34.2015
ENSDARG00000004964	cyp4t8	0.0100255	0.212689	-1.4521	3351.93	1225.1
ENSDARG00000054191	pgk1	0.0100157	0.212689	-1.24063	13229.8	5598.7
ENSDARG00000077900	si:ch211-141o9.10	0.0100576	0.213131	5.25553	1.12956	43.1498
ENSDARG00000045180	acta2	0.0101723	0.215317	2.37863	21.5668	112.156
ENSDARG00000093199	ENSDARG00000093199	0.0101973	0.215604	-1.83811	1064.69	297.78
ENSDARG00000042978	cyp2p6	0.0102934	0.217389	-1.41991	1236.15	461.992
ENSDARG00000039647	slc6a1b	0.0103178	0.21766	1.4281	148.814	400.446
ENSDARG00000020133	jdp2b	0.0103546	0.217998	-2.5609	1162.52	197.012
ENSDARG00000089967	si:ch211-59o9.10	0.0103571	0.217998	1.72951	62.1487	206.094
ENSDARG00000012458	zgc:77849	0.0104159	0.218992	1.08123	1139.68	2411.38
ENSDARG00000101176	ugt1b7	0.0105204	0.22094	-2.41583	342.996	64.2766
ENSDARG00000014333	ormdl1	0.0105539	0.221396	-1.43167	1842.43	682.992
ENSDARG00000002523	hsdl2	0.0106747	0.222068	-1.64743	3956.9	1263.08
ENSDARG00000009160	kmo	0.0106691	0.222068	-1.33569	6625.5	2625.03
ENSDARG00000012640	cideb	0.0106875	0.222068	-1.73754	892.685	267.699
ENSDARG00000019713	oatx	0.0106999	0.222068	-2.68373	3065.43	477.1
ENSDARG00000036147	ano5b	0.0107162	0.222068	-1.58851	1298.61	431.806
ENSDARG00000036549	agpat3	0.0107053	0.222068	-1.26457	3782.28	1574.27
ENSDARG00000040352	crot	0.0106055	0.222068	-2.30521	1647.08	333.254
ENSDARG00000042982	cyp2p8	0.0106825	0.222068	-1.63617	439.598	141.422
ENSDARG00000055445	slc22a15	0.0106379	0.222068	-1.8532	279.614	77.3908
ENSDARG00000069829	rragca	0.0106165	0.222068	1.40164	164.983	435.887
ENSDARG00000071403	oaz1a	0.0106363	0.222068	1.0372	4338.23	8903.12
ENSDARG00000014591	ilf2	0.0107324	0.222157	1.20065	603.722	1387.62
ENSDARG00000012140	ccnl1b	0.010845	0.223752	1.43254	381.282	1029.16
ENSDARG00000016496	cdk8	0.0108571	0.223752	1.62395	170.776	526.361
ENSDARG00000063370	sgk2a	0.0108335	0.223752	-2.03851	258.823	63.0015
ENSDARG00000087993	bada	0.0108549	0.223752	1.52089	94.7609	271.934
ENSDARG00000069114	unc93b1	0.010942	0.225253	-2.0392	221.085	53.7897
ENSDARG00000046142	si:ch211-170d8.5	0.0109674	0.22553	-1.47452	7871.51	2832.59
ENSDARG00000093659	entpd5b	0.0109921	0.225789	2.09263	30.018	128.034
ENSDARG00000015653	tnip1	0.0110273	0.226264	1.18786	468.258	1066.76
ENSDARG00000003641	tfg	0.0110603	0.226693	1.09403	1623.01	3464.63
ENSDARG00000034801	mylka	0.0110944	0.227145	-2.28203	172.7	35.5085
ENSDARG00000074849	rac1a	0.0111242	0.227506	1.18086	747.598	1694.9
ENSDARG00000038900	acadm	0.0111559	0.227907	-1.20193	7282.08	3165.48
ENSDARG00000020876	pdk2a	0.0111867	0.228287	-1.96782	2374.68	607.061
ENSDARG00000104174	CABZ01055168.1	0.0112418	0.229162	-2.79168	117.08	16.9084
ENSDARG00000027744	gadd45ba	0.0113518	0.231153	-1.37647	4547.86	1751.65
ENSDARG00000079932	zgc:152830	0.0113693	0.231257	-1.41496	1013.68	380.151
ENSDARG00000099229	abhd15b	0.0113992	0.231614	-2.71999	254.282	38.5939
ENSDARG00000043342	gpx3	0.0114309	0.232008	-1.89963	5592.29	1498.8
ENSDARG00000016360	kpna1	0.0114445	0.232033	1.27886	343.394	833.236
ENSDARG00000002299	arsh	0.0115762	0.233257	-2.71985	133.457	20.2574
ENSDARG00000013775	si:dkey-246g23.4	0.0115187	0.233257	-2.42473	277.776	51.7344
ENSDARG00000016649	akr7a3	0.0116044	0.233257	-1.26308	4877.32	2032.15
ENSDARG00000021913	ak9	0.0115543	0.233257	-2.91876	98.6501	13.0456
ENSDARG00000026787	aqp7	0.0115992	0.233257	-2.50382	150.675	26.5655
ENSDARG00000042379	TMEM120A (2 of 2)	0.011577	0.233257	-2.851	108.022	14.9717
ENSDARG00000053518	adhfe1	0.0116003	0.233257	-2.50936	190.981	33.5428
ENSDARG00000068883	tspan13a	0.0115469	0.233257	-1.36616	1133.5	439.711
ENSDARG00000099276	ugt5b3	0.0116238	0.233397	-2.32279	1678.68	335.536
ENSDARG00000017354	epha2a	0.0116546	0.233514	2.44671	17.5505	95.68
ENSDARG00000078479	mocs1	0.0116492	0.233514	-1.77358	749.754	219.29
ENSDARG00000075229	SLC46A2	0.0116817	0.233808	5.168	1.12956	40.6097
ENSDARG00000103288	PDPR	0.011766	0.235245	-1.49585	1012.79	359.106
ENSDARG00000004358	gnb3a	0.0118036	0.235746	1.71153	71.0389	232.658
ENSDARG00000059049	FCER2	0.0118485	0.235889	-2.3282	9118.31	1815.75
ENSDARG00000074740	ARHGAP18	0.0118404	0.235889	-1.75063	443.513	131.8
ENSDARG00000076544	aldh5a1	0.0118459	0.235889	-1.4974	946.221	335.143
ENSDARG00000018002	eci1	0.0118696	0.236058	-2.10785	1823.06	422.937
ENSDARG00000031693	KIF9	0.0119148	0.236705	-2.33866	159.167	31.4664
ENSDARG00000060723	stim1a	0.0119339	0.236834	1.56452	92.2502	272.856
ENSDARG00000016239	psmd13	0.0119734	0.237367	1.18553	614.997	1398.79
ENSDARG00000099306	FBXO2	0.0120382	0.2384	-1.52125	1037.26	361.366
ENSDARG00000059391	gyg1b	0.0121035	0.238936	2.09408	54.6603	233.374
ENSDARG00000087401	SLC25A34	0.0120968	0.238936	-2.52488	146.052	25.3771
ENSDARG00000094912	si:dkey-270m17.3	0.0120876	0.238936	5.81931	0.564778	31.8907
ENSDARG00000075482	zgc:173587	0.0123203	0.24296	-3.45718	74.4891	6.78234
ENSDARG00000052994	slc25a28	0.0123528	0.243141	-1.39358	1731.46	659.025
ENSDARG00000100954	WARS (1 of 2)	0.0123554	0.243141	1.96194	37.2767	145.225
ENSDARG00000043102	lxn	0.0124035	0.243577	-1.51446	1019.46	356.84
ENSDARG00000104718	si:ch1073-181h11.5	0.0123946	0.243577	-2.50478	232.13	40.8995
ENSDARG00000100737	EPO (2 of 2)	0.0124716	0.244657	-3.80583	62.6082	4.47676
ENSDARG00000078270	mast4	0.0125412	0.245766	-1.53668	578.517	199.402
ENSDARG00000045051	slc16a3	0.0125953	0.246568	1.91062	40.4356	152.026
ENSDARG00000097208	ALKBH3 (2 of 2)	0.0126204	0.246802	4.13416	2.46834	43.3422
ENSDARG00000077474	PLA2R1	0.0126783	0.247677	-2.9242	100.763	13.2748
ENSDARG00000015252	st3gal3b	0.0127352	0.248271	-1.47629	1055.24	379.268
ENSDARG00000029695	pgp	0.0127351	0.248271	1.19812	563.517	1292.94
ENSDARG00000003189	psmd1	0.0128015	0.248787	1.0918	1143.9	2438.1
ENSDARG00000004925	immp2l	0.0127836	0.248787	-1.93148	225.833	59.2045
ENSDARG00000073970	mctp2b	0.012798	0.248787	-2.60349	286.393	47.1232
ENSDARG00000070839	evi5b	0.0128178	0.248846	-1.5411	1148.56	394.674
ENSDARG00000093774	rbp2b	0.0128778	0.249751	-1.71771	29696.3	9028.59
ENSDARG00000017365	slc23a2	0.0129562	0.250753	1.3514	185.15	472.426
ENSDARG00000100549	TMEM38B	0.0129513	0.250753	-1.55066	839.664	286.623
ENSDARG00000017444	hal	0.0130029	0.251398	-1.26817	16296.6	6766.11
ENSDARG00000061478	igf2bp1	0.0131238	0.253274	-1.23767	2753.29	1167.55
ENSDARG00000068760	tnks1bp1	0.0131322	0.253274	-1.4555	1173.99	428.07
ENSDARG00000086481	mogat3a	0.0131405	0.253274	-1.98251	2717.19	687.585
ENSDARG00000075444	cgref1	0.0131637	0.253462	-2.25858	347.636	72.648
ENSDARG00000077044	arl6ip5a	0.0132518	0.254897	1.6618	69.7001	220.539
ENSDARG00000024746	hsp90aa1.2	0.0133585	0.256424	1.70514	692.308	2257.35
ENSDARG00000071669	smyd5	0.0133571	0.256424	1.75201	61.3324	206.585
ENSDARG00000059259	pabpc4	0.0133845	0.25666	1.87648	50.2255	184.417
ENSDARG00000069909	HTRA2 (2 of 24)	0.0134492	0.257374	1.67017	67.5873	215.098
ENSDARG00000095947	adkb	0.0134443	0.257374	-1.32028	1823.54	730.247
ENSDARG00000087303	cebpd	0.0135234	0.25853	-1.65406	7643.79	2428.77
ENSDARG00000031336	hsd20b2	0.0136013	0.259362	-2.16562	226.731	50.5355
ENSDARG00000056691	cpeb4	0.0136084	0.259362	-1.97074	1607.42	410.089
ENSDARG00000061660	CABZ01055347.1	0.0135883	0.259362	-1.44104	767.742	282.76
ENSDARG00000016871	smarce1	0.0136354	0.259612	1.2586	307.98	736.882
ENSDARG00000021938	smad9	0.0136588	0.259741	2.27012	21.9224	105.746
ENSDARG00000061804	si:ch211-194e15.5	0.0136699	0.259741	-2.18314	226.104	49.7872
ENSDARG00000031709	mllt1b	0.0137174	0.260381	-1.73502	374.981	112.646
ENSDARG00000026548	cyp2u1	0.0137405	0.260536	-2.08785	502.296	118.156
ENSDARG00000037495	rtn4rl2b	0.0137534	0.260536	2.85556	15.1656	109.766
ENSDARG00000014303	vac14	0.0137795	0.260768	1.21911	271.291	631.574
ENSDARG00000068969	TNFRSF14 (2 of 8)	0.0138158	0.261192	-3.38262	80.5758	7.72564
ENSDARG00000007678	ttyh3b	0.0138373	0.261334	-1.50198	1124.25	396.938
ENSDARG00000002127	stam	0.0138992	0.262131	1.22306	364.083	849.921
ENSDARG00000036721	tomm40l	0.0139075	0.262131	1.2825	291.308	708.633
ENSDARG00000100722	TRNP1	0.0139457	0.262588	1.83196	50.0997	178.365
ENSDARG00000062096	pm20d1.2	0.0139821	0.26301	-1.50786	1004.33	353.155
ENSDARG00000090764	bcas3	0.0140388	0.263547	-1.64326	398.075	127.436
ENSDARG00000101295	psmd4a	0.0140373	0.263547	1.19497	385.546	882.668
ENSDARG00000006497	rtn1a	0.0141165	0.264213	-1.65624	1510.92	479.362
ENSDARG00000063233	BAZ1A (1 of 2)	0.0141155	0.264213	1.79044	49.472	171.134
ENSDARG00000074894	si:dkey-228b2.5	0.0141025	0.264213	-1.40432	672.271	253.982
ENSDARG00000087921	plce1	0.0141648	0.264851	-1.97335	255.35	65.0277
ENSDARG00000044387	cldn2	0.0142587	0.266343	-1.77076	473.966	138.898
ENSDARG00000031890	tcp11l1	0.0142851	0.266571	1.98141	34.9547	138.029
ENSDARG00000042428	gstt1a	0.0144456	0.269029	-1.40751	6207.6	2340.02
ENSDARG00000053241	sts	0.0144344	0.269029	-2.20676	176.133	38.1539
ENSDARG00000038666	igfbp1b	0.014462	0.269068	-1.50626	13396	4715.7
ENSDARG00000035882	hrsp12	0.0144998	0.269103	-1.20909	14922.2	6454.46
ENSDARG00000045277	rdh12l	0.0144928	0.269103	1.45467	111.056	304.399
ENSDARG00000059836	ddit3	0.014507	0.269103	1.2338	209.541	492.808
ENSDARG00000054849	bcat2	0.0145403	0.269455	-1.47586	1149.66	413.325
ENSDARG00000002411	pde4cb	0.0146244	0.270747	-2.40962	149.901	28.2123
ENSDARG00000017180	npc1	0.0146505	0.270821	-1.21348	5287.55	2280.13
ENSDARG00000051768	fhod1	0.0146573	0.270821	3.30784	5.35513	53.0308
ENSDARG00000104431	slc1a3a	0.014743	0.272137	-2.28331	397.347	81.6253
ENSDARG00000099003	cyp2aa1	0.0147603	0.272187	-1.26478	1827.07	760.359
ENSDARG00000020046	ahr1a	0.0148242	0.273098	-1.97041	232.382	59.2993
ENSDARG00000040988	tpi1b	0.0149501	0.275014	-1.16316	23715.6	10589.9
ENSDARG00000057365	zgc:112263	0.0149576	0.275014	-2.24664	701.381	147.791
ENSDARG00000042642	wtap	0.0151125	0.276507	1.17252	369.941	833.869
ENSDARG00000074129	edem3	0.0150662	0.276507	1.15907	573.6	1280.93
ENSDARG00000087402	TPM1	0.0150897	0.276507	1.64447	76.4145	238.897
ENSDARG00000100716	si:dkey-285b23.4	0.0150875	0.276507	-2.64373	102.457	16.3946
ENSDARG00000100912	zgc:162297	0.0151104	0.276507	-1.55834	529.732	179.866
ENSDARG00000061896	slco2a1	0.0151356	0.276659	-1.29794	2823.61	1148.38
ENSDARG00000055538	avl9	0.0152081	0.277715	1.41224	140.341	373.518
ENSDARG00000076426	dsg2l	0.0152534	0.27827	-1.54003	560.697	192.812
ENSDARG00000028478	si:ch211-173n18.3	0.0152787	0.278332	-3.02458	90.8485	11.1642
ENSDARG00000088911	cbln17	0.015289	0.278332	-1.37129	2318.77	896.308
ENSDARG00000103295	cyp3a65	0.0153013	0.278332	-1.85662	24021.1	6632.76
ENSDARG00000089310	gc	0.0154386	0.280558	-2.0749	26384.7	6262.45
ENSDARG00000003531	tcea1	0.0154677	0.280706	1.53116	222.319	642.541
ENSDARG00000057630	galm	0.0154767	0.280706	-1.45923	1167.35	424.549
ENSDARG00000058088	aifm1	0.0155365	0.281518	-1.26416	2500.5	1041.06
ENSDARG00000062817	crym	0.0155735	0.281917	-1.99052	179.164	45.0864
ENSDARG00000096045	SRR (1 of 2)	0.0155996	0.282116	-2.55651	152.932	25.9963
ENSDARG00000071212	p3h1	0.015621	0.282232	-2.52982	115.343	19.9728
ENSDARG00000093671	crp4	0.0156541	0.282558	-1.77573	332.122	96.9947
ENSDARG00000099745	baz1a	0.0157704	0.284382	1.43699	117.561	318.303
ENSDARG00000091247	fars2	0.0158859	0.285915	-2.10771	194.666	45.1655
ENSDARG00000104760	MAP3K6	0.0158776	0.285915	-2.01514	502.181	124.235
ENSDARG00000012588	ptdss1a	0.0159484	0.286765	-1.37144	739.588	285.854
ENSDARG00000014420	elavl3	0.015992	0.287	1.35836	172.702	442.797
ENSDARG00000095833	alk	0.0159897	0.287	-2.62388	117.331	19.0348
ENSDARG00000100240	si:dkey-193i10.3	0.0160607	0.287956	2.32413	19.454	97.419
ENSDARG00000045814	samm50	0.0163672	0.293172	1.12975	531.514	1163.06
ENSDARG00000022303	higd1a	0.0164514	0.294399	1.53275	953.698	2759.41
ENSDARG00000053845	cbln14	0.0164883	0.294719	-3.92246	533.809	35.2054
ENSDARG00000060368	syn1	0.0165008	0.294719	-2.1098	217.092	50.2957
ENSDARG00000076290	calr	0.0166072	0.296338	-1.8569	1898.78	524.192
ENSDARG00000017773	slc16a12a	0.0166654	0.296812	-2.20985	2622.74	566.923
ENSDARG00000034667	CABZ01090041.1	0.0166652	0.296812	-2.54098	257.887	44.3118
ENSDARG00000043684	bpnt1	0.0167014	0.297171	-1.26022	960.357	400.93
ENSDARG00000077481	si:dkey-76k16.6	0.0167181	0.297187	-2.5859	236.207	39.3423
ENSDARG00000007077	si:dkey-145p14.5	0.0167884	0.298153	3.34782	39.9324	406.555
ENSDARG00000007405	strap	0.0168263	0.29826	1.1856	312.918	711.758
ENSDARG00000079312	kmt2ca	0.0168258	0.29826	-1.40747	604.58	227.909
ENSDARG00000015576	itprip	0.0169262	0.299749	2.91991	7.67714	58.1005
ENSDARG00000015662	pla2g12b	0.0169779	0.300381	-1.25063	7254.05	3048.61
ENSDARG00000024478	mpc2	0.0170985	0.302229	-1.52339	5532.5	1924.58
ENSDARG00000077812	slc5a3b	0.0171484	0.302541	2.59012	11.3379	68.2713
ENSDARG00000091127	klf15	0.017138	0.302541	-1.50661	5406.37	1902.7
ENSDARG00000052696	bdh2	0.0171856	0.302912	-1.28974	1611.34	659.077
ENSDARG00000053773	vgll2b	0.0172134	0.303117	5.23177	0.774004	29.0845
ENSDARG00000002632	anxa11b	0.0172911	0.303812	-1.34295	1221.76	481.635
ENSDARG00000009346	caprin1a	0.0172854	0.303812	1.44167	93.0665	252.801
ENSDARG00000076056	IYD	0.0173015	0.303812	-1.97868	781.419	198.263
ENSDARG00000006615	hnf1ba	0.0173441	0.304277	-1.33614	1088.19	431.01
ENSDARG00000069944	p2ry13	0.017362	0.304306	-4.1637	51.5219	2.87472
ENSDARG00000007743	il15l	0.0174785	0.306062	-3.20892	79.2808	8.57409
ENSDARG00000004874	spata6l	0.017582	0.307206	3.08154	6.33836	53.6553
ENSDARG00000027887	zfyve21	0.0176049	0.307206	-1.42435	749.987	279.435
ENSDARG00000035837	C12H16orf52	0.0176094	0.307206	-2.53583	131.075	22.6025
ENSDARG00000103831	ankrd13c	0.0175768	0.307206	1.18884	284.574	648.741
ENSDARG00000009488	gipc2	0.0176619	0.307344	1.44046	99.0699	268.882
ENSDARG00000026845	rhoaa	0.0176536	0.307344	1.08597	563.165	1195.49
ENSDARG00000070914	dusp6	0.0176664	0.307344	1.39214	130.656	342.93
ENSDARG00000039490	pitpnaa	0.0176978	0.307603	1.41378	107.249	285.749
ENSDARG00000042807	slc16a4	0.0177168	0.307649	-1.48487	1159.3	414.197
ENSDARG00000101207	or109-11	0.017745	0.307854	-5.3272	102.186	2.54535
ENSDARG00000086842	dap1b	0.0178424	0.309257	-1.29243	2214.91	904.264
ENSDARG00000004406	spra	0.0179144	0.309932	1.31412	163.143	405.657
ENSDARG00000104083	adgre5b.2	0.0179086	0.309932	-3.5582	121.576	10.321
ENSDARG00000068876	zgc:153031	0.018004	0.311195	-1.3978	5759.71	2185.84
ENSDARG00000028000	pfkpa	0.0180274	0.311313	2.17332	26.4406	119.263
ENSDARG00000054879	six3b	0.0180666	0.311482	1.65645	62.2117	196.116
ENSDARG00000075759	samd4a	0.0180704	0.311482	2.11214	25.5832	110.604
ENSDARG00000086826	sult6b1	0.01811	0.311879	-1.24651	5115.19	2155.88
ENSDARG00000003526	psma5	0.0181316	0.311963	1.1005	935.255	2005.46
ENSDARG00000103692	p4ha3	0.0181772	0.312461	-4.39574	47.589	2.26078
ENSDARG00000058302	sh3bgrl	0.0183164	0.314565	-1.35434	640.851	250.646
ENSDARG00000076673	DSP (2 of 2)	0.0183766	0.315311	-1.59612	570.753	188.785
ENSDARG00000062909	furina	0.018518	0.317447	-1.2322	2352.23	1001.27
ENSDARG00000037061	aldh9a1b	0.0186433	0.319045	-1.39968	1860.29	705.075
ENSDARG00000069043	HSD11B1L (1 of 2)	0.0186453	0.319045	-1.31574	3331.33	1338.26
ENSDARG00000061848	col15a1b	0.0187121	0.319896	1.82826	45.1001	160.155
ENSDARG00000017590	nit2	0.0187308	0.319925	-1.42929	852.737	316.633
ENSDARG00000067567	SLC6A13	0.0187837	0.320537	-2.26482	157.912	32.8577
ENSDARG00000095015	si:dkey-27b3.8	0.0188445	0.321282	4.60058	0	23.2613
ENSDARG00000098347	si:ch1073-181h11.4	0.0188625	0.321297	-2.79045	127.79	18.4709
ENSDARG00000070426	chac1	0.0189954	0.323267	-1.68837	13281.7	4121
ENSDARG00000103915	ero1b	0.0190212	0.323413	-1.57338	333.332	112.006
ENSDARG00000055416	serpinb1	0.0190837	0.324182	2.29703	138.816	682.206
ENSDARG00000006837	mycn	0.0191606	0.324606	1.64832	55.5177	174.03
ENSDARG00000025595	agmo	0.0191433	0.324606	-1.26756	3715.38	1543.23
ENSDARG00000032619	tob1a	0.0191443	0.324606	-1.21876	8196.04	3521.44
ENSDARG00000005749	cand2	0.0192667	0.325815	3.53144	4.01635	46.4409
ENSDARG00000021991	erlin1	0.0192609	0.325815	-1.15155	1741.21	783.794
ENSDARG00000074507	rmdn1	0.0193153	0.326341	-1.48063	2323.94	832.743
ENSDARG00000002213	invs	0.0194901	0.328943	-1.88654	218.576	59.1149
ENSDARG00000038405	zgc:153921	0.0195219	0.328943	-2.55228	117.184	19.9781
ENSDARG00000104949	slc27a1b	0.0195113	0.328943	-1.43926	3100.63	1143.38
ENSDARG00000076903	bend3	0.0195865	0.329735	-1.6193	837.264	272.524
ENSDARG00000089369	fdxr	0.0196512	0.330529	-2.06874	344.103	82.023
ENSDARG00000013794	klf11b	0.0197007	0.330768	-1.71943	366.821	111.392
ENSDARG00000053370	eif3jb	0.0196981	0.330768	1.04374	670.121	1381.5
ENSDARG00000023394	slc37a2	0.0197287	0.330941	-1.46341	1039.31	376.891
ENSDARG00000016607	echdc2	0.0197879	0.331402	-1.67035	272.126	85.4959
ENSDARG00000100371	eef2b	0.0197915	0.331402	-1.15179	30048.8	13524
ENSDARG00000014190	sst2	0.0198371	0.331868	4.57721	0	22.8713
ENSDARG00000042753	ctskl	0.0198999	0.332623	5.08546	1.54801	52.5593
ENSDARG00000013926	slc16a9a	0.0199854	0.333187	1.95279	31.5031	121.956
ENSDARG00000020101	psmc2	0.0199745	0.333187	1.03005	1068.64	2182.26
ENSDARG00000045123	oplah	0.0200047	0.333187	-1.52641	502.879	174.57
ENSDARG00000068996	hist2h2l	0.0200007	0.333187	-1.49614	1412	500.554
ENSDARG00000019877	rbks	0.0202004	0.336148	-1.51026	520.049	182.562
ENSDARG00000039041	sfrp5	0.020255	0.336503	-1.76677	297.167	87.3272
ENSDARG00000098671	prelid1a	0.0202576	0.336503	1.18962	807.548	1841.96
ENSDARG00000057166	C13H10orf11	0.0203017	0.336936	-2.82413	103.023	14.5475
ENSDARG00000000729	daxx	0.0203213	0.336963	1.46539	94.6556	261.381
ENSDARG00000026500	xkr9	0.0203528	0.337188	-3.82366	59.9922	4.23699
ENSDARG00000023536	nnt	0.0204085	0.337514	-1.1563	3506.37	1573.18
ENSDARG00000077400	rbm10	0.0204003	0.337514	-1.62919	300.784	97.2345
ENSDARG00000098849	SLC25A29 (2 of 2)	0.0204476	0.337862	-1.57539	284.153	95.3479
ENSDARG00000044760	gnaia	0.0204873	0.337923	1.18495	302.186	687.037
ENSDARG00000075445	psmb5	0.0204785	0.337923	1.05225	1352.76	2805.3
ENSDARG00000027345	mpzl2b	0.0205413	0.338516	1.16359	287.042	643.017
ENSDARG00000037935	aldh16a1	0.0206419	0.339876	-1.52264	3929.04	1367.49
ENSDARG00000021172	cyp2ad2	0.0207577	0.341482	-2.67873	19182.7	2995.92
ENSDARG00000029058	rbbp4	0.020842	0.342569	1.28244	221.315	538.347
ENSDARG00000045522	si:dkeyp-89c11.3	0.0209309	0.343728	-1.38785	1730.58	661.314
ENSDARG00000013721	g6pca.2	0.0210211	0.344908	-1.32821	48939.1	19490.6
ENSDARG00000019496	esd	0.0210706	0.345417	-1.41757	1416.06	530.089
ENSDARG00000037042	ddhd1b	0.0211583	0.345647	2.40402	14.7266	77.9442
ENSDARG00000039266	rbm25a	0.0211303	0.345647	-2.31696	155.571	31.2214
ENSDARG00000040255	ephx2	0.0211459	0.345647	-1.41865	1412.85	528.495
ENSDARG00000056203	si:ch211-201h21.5	0.0211196	0.345647	-1.42911	525.804	195.262
ENSDARG00000052348	smarca5	0.021251	0.346859	1.33454	242.756	612.218
ENSDARG00000054539	LRP10	0.0213602	0.348338	1.1281	314.927	688.338
ENSDARG00000056210	si:ch211-199o1.2	0.0214072	0.348801	2.11445	23.9518	103.717
ENSDARG00000038106	slc37a4a	0.0216372	0.352116	-1.2038	6872.05	2983.37
ENSDARG00000102176	pla1a	0.0216482	0.352116	-1.5056	884.655	311.56
ENSDARG00000076667	ccng1	0.0216678	0.352129	0.977423	10469	20612.9
ENSDARG00000043485	si:ch211-22i13.2	0.0218345	0.354531	1.26041	169.837	406.866
ENSDARG00000100789	plgrkt	0.0220089	0.357054	-1.41225	440.496	165.506
ENSDARG00000040503	CABZ01070258.1	0.0221154	0.358472	1.80894	43.0708	150.914
ENSDARG00000056119	eef1g	0.0221357	0.358492	-1.12722	6202.16	2839.34
ENSDARG00000061383	serpinf2b	0.0221557	0.358505	-1.15874	25403.2	11378.2
ENSDARG00000013938	psmb3	0.0221951	0.358834	1.37483	837.711	2172.5
ENSDARG00000098724	RGR (2 of 2)	0.0222275	0.359047	-1.49356	1264.04	448.907
not_aligned		0.0223042	0.359977	-1.22346	1.16103e+07	4.97216e+06
ENSDARG00000056510	gstk1	0.0223412	0.360264	-1.50712	1489.08	523.876
ENSDARG00000052361	il15	0.0226247	0.364523	-2.12915	146.909	33.5823
ENSDARG00000023820	faxdc2	0.0226903	0.364952	-1.13145	15737	7183.25
ENSDARG00000105265	zgc:171534	0.0226744	0.364952	-1.21583	4240.74	1825.75
ENSDARG00000015866	apoa2	0.0227199	0.365115	-1.40122	1.42852e+06	540851
ENSDARG00000076657	plagl2	0.0227638	0.365507	-1.83082	214.391	60.2664
ENSDARG00000002968	a1cf	0.0227887	0.365594	-1.29193	3888.65	1588.15
ENSDARG00000040401	slc25a20	0.0229083	0.367199	-1.10389	6861.56	3192.4
ENSDARG00000003675	cryl1	0.0230526	0.369196	-1.35942	491.224	191.449
ENSDARG00000102070	tbc1d10aa	0.0230752	0.369243	1.1254	301.413	657.57
ENSDARG00000045146	tomm22	0.0231232	0.369695	1.06891	899.171	1886.33
ENSDARG00000104782	oaz1b	0.0231552	0.369891	0.981753	2694.18	5320.63
ENSDARG00000012881	slc4a1a	0.0232185	0.370228	1.51307	87.6895	250.28
ENSDARG00000013443	atp6v1ba	0.0232364	0.370228	1.0276	916.118	1867.63
ENSDARG00000030108	sec22ba	0.023275	0.370228	1.17402	301.203	679.632
ENSDARG00000060001	mettl9	0.0232553	0.370228	1.19066	254.932	581.9
ENSDARG00000062423	FTCDNL1	0.023221	0.370228	-1.30053	597.949	242.754
ENSDARG00000054771	ghra	0.0233027	0.370355	-1.32944	2119.47	843.388
ENSDARG00000076296	triqk	0.0233254	0.370402	-1.72023	261.835	79.4671
ENSDARG00000012603	eif3ja	0.0234783	0.371884	1.12482	377.743	823.759
ENSDARG00000031848	pparg	0.0234676	0.371884	-1.46203	554.317	201.207
ENSDARG00000092807	si:dkey-151g10.6	0.0234621	0.371884	-1.03998	19067	9272.93
ENSDARG00000022978	tmpob	0.0236155	0.372799	1.33273	119.653	301.382
ENSDARG00000023578	lpp	0.0235776	0.372799	-1.37201	546.345	211.082
ENSDARG00000043701	gpd1a	0.0235708	0.372799	2.47624	12.2583	68.2108
ENSDARG00000100222	utrn	0.0235976	0.372799	-1.58084	413.558	138.247
ENSDARG00000016664	rnf20	0.0238451	0.376037	1.22226	170.025	396.69
ENSDARG00000034181	esr2b	0.0238607	0.376037	-2.19746	199.245	43.4396
ENSDARG00000096269	si:ch211-173n18.5	0.0239797	0.377594	-3.08707	77.607	9.13271
ENSDARG00000038731	slc25a36a	0.0240139	0.377815	-1.26799	1616.17	671.095
ENSDARG00000071288	samhd1	0.0240794	0.378529	3.93129	5.857	89.3534
ENSDARG00000086416	med11	0.0241385	0.37914	-1.5373	280.701	96.7102
ENSDARG00000029955	glb1l	0.0242151	0.379988	1.51034	68.6963	195.7
ENSDARG00000063332	shank3a	0.024233	0.379988	-3.43408	64.1357	5.93389
ENSDARG00000028088	galk1	0.0243146	0.380949	-1.74517	240.687	71.7968
ENSDARG00000104835	map3k4	0.0243379	0.380996	-1.48828	441.566	157.39
ENSDARG00000070487	2017-03-02	0.0245053	0.383237	-1.44546	832.866	305.808
ENSDARG00000073764	si:ch211-113j14.1	0.0245219	0.383237	-1.47517	726.306	261.246
ENSDARG00000070672	slc2a9l1	0.0245574	0.383472	4.50805	0	21.7541
ENSDARG00000041959	cxcr4b	0.0245973	0.383775	1.9562	29.0977	112.91
ENSDARG00000052536	tia1	0.0246744	0.384659	1.3132	143.019	355.39
ENSDARG00000095922	zgc:91909	0.0247531	0.385564	2.06684	22.9685	96.2306
ENSDARG00000057708	PHTF1	0.0248267	0.38639	1.21163	198.955	460.777
ENSDARG00000027099	psmc4	0.0249547	0.38806	1.04144	1304.13	2684.26
ENSDARG00000002401	gale	0.0250708	0.388238	1.54443	77.4812	226.004
ENSDARG00000003113	ada	0.0250668	0.388238	-1.49091	1733.81	616.868
ENSDARG00000019179	lrit1a	0.0250498	0.388238	1.74362	43.6779	146.266
ENSDARG00000051783	rplp0	0.025094	0.388238	-1.03607	32804.8	15997.4
ENSDARG00000057992	fstb	0.0250824	0.388238	2.00737	25.7924	103.698
ENSDARG00000071863	itgb1a	0.0250464	0.388238	-1.93944	280.93	73.2434
ENSDARG00000086775	top1	0.025111	0.388238	-4.04438	50.4758	3.05917
ENSDARG00000014378	slc12a4	0.0253117	0.391017	-1.4302	625.483	232.104
ENSDARG00000078172	PTGFRN (2 of 2)	0.0253453	0.391215	-1.22669	1052.71	449.818
ENSDARG00000058128	msna	0.0254402	0.392141	1.28043	134.463	326.628
ENSDARG00000070903	met	0.025468	0.392141	-1.30277	1166.3	472.755
ENSDARG00000079504	mfn2	0.0254593	0.392141	1.33901	145.8	368.842
ENSDARG00000037593	prickle2b	0.0255267	0.392722	-2.13038	158.352	36.1672
ENSDARG00000042873	slc25a27	0.0257485	0.395809	-1.52284	538.67	187.457
ENSDARG00000079202	parp2	0.0257927	0.396165	1.74363	43.1337	144.445
ENSDARG00000092798	ppib	0.0258676	0.396989	-1.01661	4826.66	2385.7
ENSDARG00000008880	usp28	0.0259	0.397161	2.33245	16.6302	83.7597
ENSDARG00000040332	crfb2	0.0259864	0.39816	-2.43271	102.5	18.9847
ENSDARG00000040566	phykpl	0.0261286	0.399361	-2.02783	136.784	33.5428
ENSDARG00000045257	decr2	0.0261121	0.399361	-1.46509	619.015	224.215
ENSDARG00000090912	npc2	0.0261215	0.399361	-1.08325	6146.57	2900.95
ENSDARG00000022689	itgb1b.2	0.0262729	0.401124	-1.10624	3116.01	1447.4
ENSDARG00000075164	si:dkey-194j22.6	0.0262868	0.401124	-1.49434	1444.73	512.798
ENSDARG00000043531	jun	0.0263932	0.402323	-1.06713	6499.84	3102.16
ENSDARG00000103759	fahd2a	0.0264082	0.402323	-1.20723	1635.5	708.332
ENSDARG00000058108	EPS8L2	0.0264916	0.402634	-1.37786	1102.92	424.394
ENSDARG00000097725	si:dkey-96g2.1	0.0264773	0.402634	-2.44316	139.585	25.667
ENSDARG00000103130	sult3st1	0.026493	0.402634	-2.98633	69.804	8.8086
ENSDARG00000019307	dusp5	0.0265292	0.402635	2.16303	46.4813	208.168
ENSDARG00000021208	serpind1	0.0265412	0.402635	-1.18689	7503.89	3296.06
ENSDARG00000024669	oser1	0.0265575	0.402635	1.06536	302.628	633.308
ENSDARG00000031756	mef2aa	0.026623	0.403302	-1.2724	770.505	318.967
ENSDARG00000018145	mid1ip1l	0.0266896	0.403985	-1.93043	1148.02	301.184
ENSDARG00000061081	arpp21	0.0267384	0.404396	3.10815	5.71068	49.2418
ENSDARG00000027825	naa50	0.0268648	0.404978	1.03304	761.384	1558.04
ENSDARG00000075017	polr2m	0.0268157	0.404978	-1.86678	167.513	45.9296
ENSDARG00000075851	oafa	0.0268526	0.404978	-1.28397	531.7	218.349
ENSDARG00000102200	man2a1	0.0268704	0.404978	-1.69219	271.73	84.0888
ENSDARG00000104721	si:dkey-203a12.9	0.0268848	0.404978	5.54697	0.564778	26.4048
ENSDARG00000076381	slc25a1b	0.0269691	0.405596	-1.33627	803.998	318.419
ENSDARG00000093998	si:ch73-7i4.2	0.0269623	0.405596	-3.8647	171.657	11.7834
ENSDARG00000086740	phyh	0.0270382	0.40631	-1.16886	7847.48	3490.36
ENSDARG00000069402	lrrc4.1	0.0270959	0.406851	2.27774	15.1451	73.4411
ENSDARG00000014770	usp4	0.0271716	0.40728	1.09768	577.134	1235.12
ENSDARG00000029500	rpl34	0.0271707	0.40728	-1.0515	5314.46	2564.05
ENSDARG00000055206	dtnbp1b	0.0272064	0.40728	-2.07561	162.66	38.5887
ENSDARG00000058560	adrm1	0.0272277	0.40728	1.09952	387.47	830.285
ENSDARG00000059473	kank4	0.0272331	0.40728	-2.0147	266.565	65.9658
ENSDARG00000104889	kpnb1	0.0272859	0.407745	1.01219	740.3	1493.17
ENSDARG00000057435	amacr	0.0273792	0.408814	-1.5766	294.529	98.7469
ENSDARG00000023298	rps27.1	0.0274048	0.40887	-1.04692	6010.12	2908.89
ENSDARG00000005913	TGM1 (1 of 7)	0.0274609	0.409056	5.53628	0.564778	26.2098
ENSDARG00000030166	hyi	0.0274539	0.409056	-1.94235	1879.03	488.91
ENSDARG00000037350	rpl9	0.0275439	0.409666	-1.06058	10551.9	5059.01
ENSDARG00000060767	smg7	0.0275456	0.409666	1.03356	448.554	918.221
ENSDARG00000086458	hdac10	0.027592	0.410032	-1.57267	308.839	103.827
ENSDARG00000075831	slc7a8a	0.0276926	0.411201	1.22452	171.573	400.928
ENSDARG00000076779	fam13b	0.0277673	0.411985	1.56299	395.382	1168.22
ENSDARG00000016687	acadvl	0.0278899	0.413088	-1.17956	4685.96	2068.78
ENSDARG00000019253	rhag	0.027871	0.413088	-1.07109	4000.72	1904.18
ENSDARG00000079377	arhgef38	0.0279078	0.413088	-1.76598	223.681	65.7681
ENSDARG00000029150	hsp90ab1	0.0279471	0.413344	-1.06801	23062.8	11000.4
ENSDARG00000057789	lyz	0.0280719	0.414481	1.5904	98.8593	297.699
ENSDARG00000086159	si:ch73-206d17.1	0.0280903	0.414481	-1.45395	780.295	284.824
ENSDARG00000091631	si:ch211-197h24.6	0.0280682	0.414481	1.426	102.018	274.123
ENSDARG00000021147	nipal3	0.0281845	0.415544	1.1649	179.732	402.99
ENSDARG00000027986	slc35d1b	0.0282821	0.416655	1.02671	886.495	1806.12
ENSDARG00000024829	tnw	0.0284332	0.41814	1.93676	25.4998	97.6247
ENSDARG00000044692	eri1	0.0284132	0.41814	1.1797	229.014	518.783
ENSDARG00000068397	tns2b	0.0284497	0.41814	-1.97	199.562	50.9387
ENSDARG00000020850	eef1a1l1	0.028492	0.418433	-1.0993	47980.7	22394.7
ENSDARG00000003032	eif4a1b	0.0285855	0.419478	-1.10746	3032.3	1407.33
ENSDARG00000009724	rpn2	0.028844	0.421787	-1.05285	3621.61	1745.66
ENSDARG00000018820	flncb	0.0288703	0.421787	3.5825	3.24234	38.8417
ENSDARG00000036895	dap1b	0.0288273	0.421787	-1.1373	1017.38	462.511
ENSDARG00000040290	zgc:174637	0.0288778	0.421787	-1.34876	419.452	164.689
ENSDARG00000070721	vdrb	0.0288255	0.421787	-1.48102	341.177	122.222
ENSDARG00000104384	AGBL1	0.0287796	0.421787	-2.60769	82.3755	13.5146
ENSDARG00000028322	pex14	0.0289017	0.421807	-1.29567	1311.08	534.065
ENSDARG00000015374	st3gal3a	0.0290556	0.423724	1.05225	377.368	782.571
ENSDARG00000041736	hsdl1	0.0292417	0.426107	1.922	31.9421	121.044
ENSDARG00000009544	cldnb	0.0293659	0.42626	1.26641	416.007	1000.76
ENSDARG00000041505	itm2bb	0.0293591	0.42626	-1.13269	5635.4	2570.11
ENSDARG00000060875	pde1a	0.0292848	0.42626	-2.8194	75.4942	10.6952
ENSDARG00000074656	ctssb.1	0.0293624	0.42626	2.80769	20.4578	143.238
ENSDARG00000094057	cyp2j20	0.0293415	0.42626	-1.68026	215.143	67.1303
ENSDARG00000010244	rpl22l1	0.0294046	0.426492	-1.11563	1235.31	570.08
ENSDARG00000001975	hsd11b2	0.0295647	0.428193	1.50926	66.6465	189.719
ENSDARG00000024651	snrpa1	0.0295698	0.428193	1.2193	199.644	464.838
ENSDARG00000031678	COL5A2 (2 of 2)	0.0295904	0.428193	1.57093	62.3785	185.323
ENSDARG00000056976	ifit16	0.029729	0.428292	-1.75426	438.221	129.9
ENSDARG00000059365	nipal4	0.0296855	0.428292	-1.37942	1697.44	652.452
ENSDARG00000062271	slc25a15b	0.0297093	0.428292	2.07345	30.7496	129.423
ENSDARG00000062307	ccdc61	0.0297342	0.428292	2.17727	18.8893	85.4353
ENSDARG00000070918	FETUB (2 of 2)	0.0296777	0.428292	-2.32255	6528.23	1305.08
ENSDARG00000105052	cfhl5	0.0296366	0.428292	-1.41557	1663.75	623.674
ENSDARG00000061048	ranbp9	0.0298133	0.429102	1.11258	627.535	1356.93
ENSDARG00000015722	kctd5a	0.0298679	0.429558	1.54072	244.826	712.298
ENSDARG00000062562	egln2	0.0299519	0.430358	1.2024	169.314	389.628
ENSDARG00000074667	akt1s1	0.0299695	0.430358	-1.10395	1573.93	732.258
ENSDARG00000027620	bco2l	0.0300779	0.431585	-3.27514	73.8217	7.62553
ENSDARG00000033597	api5	0.0301896	0.432352	1.04525	373.289	770.364
ENSDARG00000068194	klf9	0.0301639	0.432352	-1.30704	1059.94	428.373
ENSDARG00000098918	MCOLN2	0.0302005	0.432352	-1.77327	217.256	63.5573
ENSDARG00000023176	tdo2b	0.0302492	0.432718	-1.21283	16473.2	7106.92
ENSDARG00000052982	gabrr2a	0.0302894	0.432963	2.07321	22.9056	96.3915
ENSDARG00000021494	hnf4a	0.0303259	0.433044	-1.19672	2573.35	1122.67
ENSDARG00000063701	rreb1a	0.0303412	0.433044	-1.53545	258.047	89.0188
ENSDARG00000001782	prkacba	0.0304061	0.43331	2.15616	20.0188	89.2295
ENSDARG00000079967	prkd3	0.0304011	0.43331	-1.79651	175.357	50.4802
ENSDARG00000058328	lsm7	0.0304842	0.434093	1.09936	422.862	906.024
ENSDARG00000039062	morn4	0.0306264	0.435457	1.59255	57.7974	174.306
ENSDARG00000104636	si:dkey-112a7.4	0.0306126	0.435457	1.19248	162.641	371.708
ENSDARG00000100436	CNGA2 (1 of 2)	0.0306639	0.43566	5.50297	0.564778	25.6116
ENSDARG00000013777	ppp1r13l	0.0307387	0.436062	-1.38423	532.458	203.981
ENSDARG00000054510	adrb2b	0.0307214	0.436062	-1.68552	229.558	71.3673
ENSDARG00000099179	si:dkey-70n11.1	0.0308454	0.437244	-4.76283	38.3433	1.41233
ENSDARG00000015292	ube2g1a	0.0309219	0.437998	1.09557	293.966	628.199
ENSDARG00000016173	cct3	0.0309942	0.438691	0.98249	1199.85	2370.75
ENSDARG00000060196	lhpp	0.031096	0.439137	-2.76455	82.5436	12.1471
ENSDARG00000091756	insm1a	0.0310762	0.439137	1.97446	27.9257	109.743
ENSDARG00000104105	ttf2	0.0310625	0.439137	2.0273	24.0352	97.9776
ENSDARG00000076563	zgc:92249	0.0311774	0.439625	1.50446	63.6968	180.72
ENSDARG00000104837	nudc	0.0311617	0.439625	1.2308	314.882	739.016
ENSDARG00000003927	cldn12	0.0313778	0.441469	1.02463	504.864	1027.12
ENSDARG00000004697	rxrgb	0.0313389	0.441469	-1.54745	387.306	132.503
ENSDARG00000005927	tbc1d17	0.0314437	0.441469	1.25274	407.2	970.33
ENSDARG00000014945	znf598	0.0314729	0.441469	-1.22395	1406.91	602.31
ENSDARG00000015164	mknk2b	0.0314058	0.441469	-1.26034	10425.4	4352.02
ENSDARG00000055759	efhd2	0.0314654	0.441469	-1.28655	478.066	195.974
ENSDARG00000099918	arl4aa	0.0314483	0.441469	-1.84261	174.626	48.6884
ENSDARG00000003705	prnprs3	0.03151	0.441659	1.00417	399.25	800.808
ENSDARG00000068967	zgc:153372	0.0315363	0.441696	-2.51898	84.5306	14.7477
ENSDARG00000013561	pgm1	0.0316089	0.44222	-1.18814	13346.8	5857.47
ENSDARG00000036058	gnao1b	0.0316208	0.44222	1.17285	202.386	456.293
ENSDARG00000019230	rpl7a	0.0316643	0.442497	-1.03214	9744.97	4765.14
ENSDARG00000099380	rpl13	0.0317388	0.443208	-1.01842	6474.57	3196.22
ENSDARG00000008969	fgb	0.0317708	0.443326	-1.13362	45464.9	20721.5
ENSDARG00000103007	rps3	0.0319823	0.445945	-0.996022	5843.06	2929.6
ENSDARG00000020893	slc25a22	0.0320163	0.446087	1.03613	648.474	1329.83
ENSDARG00000023062	cyr61	0.03217	0.447896	1.44309	81.4565	221.483
ENSDARG00000009783	dirc2	0.0322524	0.448199	1.12752	211.82	462.79
ENSDARG00000037846	hm13	0.0323139	0.448199	0.962738	1624.28	3165.74
ENSDARG00000039424	snrpb2	0.0322493	0.448199	1.30431	136.345	336.727
ENSDARG00000070674	psmd6	0.032289	0.448199	0.995806	696.476	1388.91
ENSDARG00000086457	tnfaip8l1	0.0323352	0.448199	-1.95111	149.67	38.7073
ENSDARG00000095754	si:dkey-234h16.7	0.0323258	0.448199	-1.36289	358.141	139.246
ENSDARG00000062549	acmsd	0.0324043	0.448494	-1.16722	6361.84	2832.79
ENSDARG00000074760	ttc7a	0.0323922	0.448494	-1.53067	657.235	227.479
ENSDARG00000003251	zbtb22b	0.0326178	0.44913	-1.92778	173.495	45.6002
ENSDARG00000006196	sav1	0.0325206	0.44913	1.1103	245.038	529.014
ENSDARG00000006353	itga5	0.0325389	0.44913	-1.45019	814.793	298.193
ENSDARG00000033655	stmn1b	0.032521	0.44913	1.05757	392.534	817.028
ENSDARG00000077026	GPR141	0.0325975	0.44913	-3.13956	63.508	7.20656
ENSDARG00000099424	lcat	0.032609	0.44913	-1.18244	2415.75	1064.39
ENSDARG00000103791	nme2b.1	0.0325622	0.44913	-1.00588	7800	3884.15
ENSDARG00000023627	ggps1	0.0327406	0.45026	1.78115	34.3899	118.198
ENSDARG00000059809	caska	0.0327479	0.45026	-1.44576	546.391	200.58
ENSDARG00000094879	si:dkey-277m11.2	0.0327751	0.450303	-1.60573	626.382	205.81
ENSDARG00000012274	eif4e1c	0.0330845	0.453923	1.05548	478.945	995.446
ENSDARG00000099184	map2k6	0.033087	0.453923	-1.6972	214.036	66.0053
ENSDARG00000091092	zcchc10	0.0331466	0.454409	1.33417	114.904	289.709
ENSDARG00000090387	ONECUT2	0.0332926	0.456077	-2.14806	115.469	26.0516
ENSDARG00000056181	ncam1a	0.0333355	0.456332	1.39588	91.4761	240.718
ENSDARG00000002240	psmb6	0.0334557	0.457617	1.00177	951.257	1904.85
ENSDARG00000013031	mta2	0.0335226	0.457617	1.11414	283.087	612.787
ENSDARG00000030972	dnaja1	0.0335514	0.457617	1.24063	152.536	360.447
ENSDARG00000046090	dhrs11a	0.0335139	0.457617	2.19918	17.5505	80.5949
ENSDARG00000057148	si:dkey-48n15.2	0.0335301	0.457617	-2.16561	292.567	65.2094
ENSDARG00000097082	im:7152348	0.0336977	0.459279	-1.24068	582.177	246.362
ENSDARG00000019188	ube2l3a	0.0337539	0.45971	1.00738	591.738	1189.55
ENSDARG00000020328	plekha6	0.0339428	0.460247	-1.1157	1982.25	914.743
ENSDARG00000021483	cdc14b	0.0339276	0.460247	-1.47014	615.328	222.102
ENSDARG00000031770	kat7b	0.0339651	0.460247	1.32814	86.9374	218.281
ENSDARG00000044925	cdk5rap1	0.0339179	0.460247	-1.47538	282.815	101.711
ENSDARG00000056141	coq10b	0.0339108	0.460247	0.961723	471.816	918.925
ENSDARG00000076554	cdkn1a	0.0338827	0.460247	1.75771	583.783	1974.13
ENSDARG00000102997	rrn3	0.0338337	0.460247	1.0698	259.096	543.878
ENSDARG00000004880	acsm3	0.034098	0.46034	-2.53882	83.7566	14.4131
ENSDARG00000014462	rab3c	0.034095	0.46034	-1.90587	139.984	37.3555
ENSDARG00000029612	gpkow	0.0340817	0.46034	1.24302	121.055	286.529
ENSDARG00000090873	ccl34a.4	0.034058	0.46034	3.68758	2.67756	34.4993
ENSDARG00000099546	kynu	0.0340481	0.46034	-1.04259	3724.17	1807.92
ENSDARG00000105116	p4hb	0.0341192	0.46034	-1.21039	840.229	363.105
ENSDARG00000077291	rps2	0.0341933	0.461007	-0.986145	26116.2	13184.1
ENSDARG00000042853	ivd	0.0342723	0.461544	-1.07899	3961	1874.98
ENSDARG00000077339	ptrh2	0.0343069	0.461544	1.18913	181.425	413.675
ENSDARG00000099558	NPC1L1	0.0343059	0.461544	-1.80925	300.386	85.7119
ENSDARG00000102692	TGM1 (6 of 7)	0.034344	0.461711	4.37588	0	19.7621
ENSDARG00000028896	ppap2cb	0.0344628	0.462977	1.16613	194.457	436.378
ENSDARG00000087443	ptp4a2a	0.0344915	0.463031	1.02038	596.799	1210.58
ENSDARG00000103011	WHAMM	0.0345193	0.463072	-1.69603	291.834	90.0702
ENSDARG00000076074	dda1	0.0346845	0.464956	1.05221	448.781	930.64
ENSDARG00000006921	lrp5	0.0347884	0.465682	-1.0703	1307.1	622.465
ENSDARG00000069995	dpy19l1l	0.034774	0.465682	-1.84409	209.892	58.4614
ENSDARG00000032816	tm7sf2	0.0349126	0.467012	-3.21511	1154.4	124.311
ENSDARG00000017299	fabp11a	0.0349378	0.467016	1.66265	45.3928	143.712
ENSDARG00000017929	ncoa2	0.035001	0.4674	-1.34415	467.651	184.201
ENSDARG00000025073	rpl18a	0.0350413	0.4674	-0.9696	13534.7	6911.46
ENSDARG00000055723	hsp70l	0.035033	0.4674	-1.30196	16761	6797.84
ENSDARG00000039969	akirin1	0.0353666	0.471404	1.01503	422.656	854.163
ENSDARG00000102538	mccc1	0.0353918	0.471405	-1.13764	1766.69	802.963
ENSDARG00000054224	ipo11	0.035502	0.472537	-1.5622	298.965	101.24
ENSDARG00000044688	dusp4	0.0356078	0.473358	1.85459	328.339	1187.43
ENSDARG00000075405	adck5	0.0356142	0.473358	-1.40114	348.98	132.134
ENSDARG00000020984	slc16a10	0.0357192	0.474418	-1.46888	4602.48	1662.7
ENSDARG00000010965	psma8	0.0359193	0.476063	0.964705	796.842	1555.17
ENSDARG00000036942	gpd1c	0.0359021	0.476063	-1.42264	344.274	128.424
ENSDARG00000052109	zgc:114041	0.0359022	0.476063	-2.51478	141.328	24.7289
ENSDARG00000029381	aldh3a2b	0.0359877	0.476634	-1.35462	683.718	267.359
ENSDARG00000014181	foxp1b	0.0360256	0.476799	-1.18122	1256.38	554.038
ENSDARG00000020741	fga	0.0361951	0.478367	-1.14309	52985.4	23991.2
ENSDARG00000062693	nrxn3b	0.0361809	0.478367	1.80699	35.8955	125.602
ENSDARG00000019963	sfxn1	0.0362975	0.479382	-1.33171	757.161	300.818
ENSDARG00000036776	aldh8a1	0.0363275	0.479442	-1.64956	1972.69	628.77
ENSDARG00000090063	fa2h	0.0364375	0.480554	-1.07633	3763.67	1784.86
ENSDARG00000077901	herc1	0.0364915	0.480929	-1.66104	197.239	62.369
ENSDARG00000021374	cab39l1	0.0366614	0.481814	0.949325	464.809	897.532
ENSDARG00000037097	slc7a2	0.0366503	0.481814	-1.0606	5117.42	2453.46
ENSDARG00000076548	si:dkey-266m15.5	0.0366287	0.481814	-3.55017	52.3793	4.4715
ENSDARG00000091650	igflr1	0.0365979	0.481814	-1.6364	550.657	177.123
ENSDARG00000007566	appbp2	0.0367761	0.482645	1.05763	310.889	647.117
ENSDARG00000062370	bcl2l13	0.0367717	0.482645	1.13744	202.845	446.24
ENSDARG00000078652	ZFYVE1	0.0368363	0.483096	1.35896	79.051	202.767
ENSDARG00000021107	sf3a2	0.0370575	0.48498	1.01546	492.082	994.766
ENSDARG00000039034	marcksl1a	0.0370421	0.48498	1.0856	281.477	597.368
ENSDARG00000056395	onecut3a	0.0370259	0.48498	4.04245	1.90356	31.3663
ENSDARG00000038242	zgc:113333	0.0371588	0.485043	-1.84627	198.328	55.1572
ENSDARG00000063133	slc4a10a	0.0371191	0.485043	1.73879	35.0176	116.873
ENSDARG00000069832	sfxn4	0.0371378	0.485043	-1.26271	569.606	237.389
ENSDARG00000090195	mtx3	0.0371895	0.485043	-2.13779	101.976	23.1717
ENSDARG00000094345	si:dkey-261l7.2	0.0371916	0.485043	-1.35692	445.663	173.993
ENSDARG00000032725	rps27a	0.0373401	0.485966	-0.968814	6122.17	3127.98
ENSDARG00000058966	zgc:112332	0.0373248	0.485966	1.79354	32.34	112.112
ENSDARG00000098904	pex1	0.0373086	0.485966	-1.40486	451.837	170.639
ENSDARG00000012593	col5a1	0.0373666	0.485973	1.55765	149.774	440.895
ENSDARG00000029533	rpl18	0.0374124	0.486231	-0.981679	6343.25	3212.16
ENSDARG00000004517	ppat	0.0374656	0.486586	-1.23655	1155.34	490.309
ENSDARG00000031283	vamp1	0.037511	0.486622	1.54292	54.1161	157.686
ENSDARG00000099747	OSBPL10 (2 of 2)	0.0375203	0.486622	-2.66562	87.5227	13.7939
ENSDARG00000040485	dfna5b	0.0375561	0.48675	-1.5433	226.148	77.591
ENSDARG00000030616	nfe2l1a	0.0376058	0.487057	1.68131	40.6653	130.422
ENSDARG00000024775	si:ch211-129c21.1	0.037657	0.487384	2.25772	13.8063	66.0263
ENSDARG00000054155	pcna	0.0376863	0.487427	1.04711	454.156	938.46
ENSDARG00000036036	mdka	0.0377329	0.487694	1.12234	223.597	486.769
ENSDARG00000011201	rplp2l	0.0378355	0.488682	-0.98591	3558.87	1796.9
ENSDARG00000096037	si:ch211-214j24.14	0.0379404	0.4897	-1.47691	1756.92	631.184
ENSDARG00000069295	bcl6ab	0.0379854	0.489943	-1.7316	205.314	61.8236
ENSDARG00000074362	FUT9 (1 of many)	0.0380607	0.490577	-1.69636	689.024	212.608
ENSDARG00000036966	hsd3b7	0.0380941	0.49067	-1.42976	5567.55	2066.63
ENSDARG00000079013	dpy19l3	0.038137	0.490887	-1.77798	150.737	43.9534
ENSDARG00000090337	pprc1	0.0381958	0.491305	1.31406	231.836	576.438
ENSDARG00000024124	sde2	0.038268	0.491897	1.1607	157.85	352.9
ENSDARG00000038156	dusp11	0.0383112	0.492115	1.29968	109.173	268.756
ENSDARG00000020057	bmpr2b	0.0383508	0.492287	-1.27314	554.42	229.395
ENSDARG00000036541	rhbdf1a	0.0384038	0.49238	1.03309	299.636	613.174
ENSDARG00000073688	NAV2 (2 of 2)	0.0384106	0.49238	-1.46215	435.229	157.967
ENSDARG00000018060	pik3r2	0.0384822	0.492625	-1.18887	612.822	268.811
ENSDARG00000059746	plod1a	0.0384796	0.492625	-1.61108	237.758	77.8308
ENSDARG00000024365	crlf1a	0.038519	0.492759	-1.52388	481.335	167.384
ENSDARG00000100709	agxt2	0.038573	0.493114	-1.41011	10000.3	3762.96
ENSDARG00000032862	ugt5g1	0.0386527	0.493736	-1.20544	753.979	326.954
ENSDARG00000092858	si:ch1073-126c3.2	0.0386743	0.493736	-1.16848	4107.92	1827.58
ENSDARG00000054363	wu:fd14a06	0.0387288	0.494095	-1.13247	1238.34	564.852
ENSDARG00000099805	CABZ01115396.1	0.0388364	0.495131	-1.91765	256.082	67.7813
ENSDARG00000043055	hiat1b	0.0391464	0.498744	1.04226	336.346	692.689
ENSDARG00000037706	gss	0.0393295	0.500398	1.54326	119.736	348.971
ENSDARG00000076848	LGALS3BP (3 of 3)	0.0393058	0.500398	-2.32077	423.003	84.6684
ENSDARG00000005945	sart1	0.0393875	0.500795	0.986709	447.319	886.433
ENSDARG00000002670	ATG14	0.0395751	0.501573	1.65751	39.1802	123.602
ENSDARG00000012453	rnls	0.0397548	0.501573	-1.65965	190.189	60.1978
ENSDARG00000015649	rap2c	0.0395974	0.501573	1.04872	237.466	491.245
ENSDARG00000020008	vcp	0.0397711	0.501573	0.886386	2935.14	5425.71
ENSDARG00000057987	uba3	0.0395931	0.501573	1.17169	180.169	405.878
ENSDARG00000058451	rpl6	0.0396533	0.501573	-0.985685	6640.35	3353.29
ENSDARG00000061551	rap1gap2a	0.0397963	0.501573	-1.67885	194.289	60.6826
ENSDARG00000062053	kif1bp	0.0397426	0.501573	1.25652	137.538	328.603
ENSDARG00000075282	irs2b	0.0396961	0.501573	1.0564	770.764	1602.98
ENSDARG00000075382	slc9a6b	0.0397045	0.501573	1.90698	24.6629	92.4917
ENSDARG00000089303	C25H11orf24	0.0396976	0.501573	1.26116	114.528	274.511
ENSDARG00000091465	si:dkey-66a8.7	0.039638	0.501573	-1.82136	203.808	57.6682
ENSDARG00000100352	aglb	0.0397265	0.501573	3.31075	3.6608	36.3254
ENSDARG00000056640	rpia	0.0399386	0.502353	-1.24478	1375.16	580.279
ENSDARG00000069549	zgc:162396	0.0399344	0.502353	-1.20574	628.927	272.669
ENSDARG00000103684	ap4e1	0.0398994	0.502353	1.40702	69.4074	184.061
ENSDARG00000070453	gch1	0.0400362	0.503244	0.822813	3876.92	6857.7
ENSDARG00000002576	cabp5a	0.0401387	0.504193	2.18864	24.0147	109.477
ENSDARG00000061591	abcb10	0.0402091	0.504402	1.19841	153.729	352.787
ENSDARG00000101914	metrnl	0.0401857	0.504402	1.6961	35.0805	113.669
ENSDARG00000025089	loxl4	0.0403171	0.505006	3.34839	3.80712	38.7759
ENSDARG00000030020	agfg1a	0.0403984	0.505006	1.04394	373.81	770.743
ENSDARG00000034718	tfpia	0.0403735	0.505006	0.940589	455.604	874.447
ENSDARG00000041182	rpl4	0.0404239	0.505006	-0.986535	12244.8	6179.82
ENSDARG00000090903	CREB3L3 (2 of 2)	0.040296	0.505006	-1.53954	246.899	84.932
ENSDARG00000098529	ccne2	0.0404457	0.505006	2.18547	15.5006	70.5084
ENSDARG00000102175	hamp	0.0403551	0.505006	-1.59393	14740.8	4883.16
ENSDARG00000008032	sart3	0.040491	0.505235	1.17522	162.18	366.246
ENSDARG00000022832	bnip4	0.0406475	0.505805	-1.38713	393.328	150.379
ENSDARG00000036232	trpm7	0.0406715	0.505805	-1.25559	530.363	222.128
ENSDARG00000042646	ROBO3 (2 of 2)	0.040662	0.505805	2.03657	20.9392	85.9071
ENSDARG00000102477	stard4	0.0406473	0.505805	-1.52482	307.983	107.031
ENSDARG00000102765	lonp1	0.0406256	0.505805	1.0603	537.306	1120.48
ENSDARG00000019532	fads2	0.0407507	0.506118	-2.05023	137.539	33.2081
ENSDARG00000101209	lamb1a	0.0407457	0.506118	1.76852	38.5731	131.42
ENSDARG00000039356	zgc:194209	0.0408102	0.506522	-1.99844	148.061	37.0552
ENSDARG00000100167	CSDC2 (2 of 2)	0.0408695	0.506923	-1.21863	400.396	172.046
ENSDARG00000059654	eif3ba	0.0410165	0.508409	-0.989731	5755.58	2898.35
ENSDARG00000017809	stard3	0.041068	0.508618	1.34948	98.8388	251.861
ENSDARG00000079478	mvb12bb	0.0410876	0.508618	-1.59062	201.61	66.9406
ENSDARG00000010823	memo1	0.0411975	0.509643	1.07364	249.284	524.677
ENSDARG00000042069	pebp1	0.0412365	0.509789	-1.85125	416.929	115.553
ENSDARG00000057556	RPL17	0.0414041	0.511187	-0.955941	4417.4	2277.19
ENSDARG00000063100	psmd14	0.0413871	0.511187	0.97081	746.552	1463.2
ENSDARG00000058044	rab1ba	0.0414743	0.511717	0.96156	814.767	1586.69
ENSDARG00000003307	stx16	0.0415549	0.512037	1.42285	63.5504	170.388
ENSDARG00000061952	si:dkey-245p14.7	0.0415362	0.512037	-1.52906	2581.68	894.556
ENSDARG00000099555	foxo1a	0.0417182	0.513712	-1.02526	1484.11	729.177
ENSDARG00000020738	zgc:153921	0.0417903	0.513925	-2.80776	65.9764	9.42254
ENSDARG00000061282	glg1a	0.041779	0.513925	-1.16484	847.486	377.99
ENSDARG00000091280	si:ch211-66k16.27	0.0418712	0.514138	1.54327	47.0666	137.178
ENSDARG00000101063	CABZ01058650.1	0.0418899	0.514138	-1.24686	413.741	174.335
ENSDARG00000104037	ASPG (3 of 3)	0.0418652	0.514138	-2.52842	85.8913	14.8874
ENSDARG00000035978	ube3c	0.042158	0.517091	1.19898	153.247	351.822
ENSDARG00000074708	armc3	0.0422467	0.51784	-2.34026	81.0996	16.0152
ENSDARG00000099936	nlrc3l	0.042376	0.519086	1.28945	119.213	291.398
ENSDARG00000037116	cxcl12a	0.0424649	0.519835	1.37195	103.085	266.804
ENSDARG00000074246	rab14	0.0424931	0.519841	0.952875	678.59	1313.57
ENSDARG00000104129	si:dkey-23n7.10	0.0425775	0.520534	-2.03959	127.623	31.0422
ENSDARG00000004115	mgat4b	0.0426341	0.520547	-1.84594	182.493	50.7648
ENSDARG00000068432	si:dkey-56m19.5	0.0426109	0.520547	-1.0864	7139.2	3362.1
ENSDARG00000071566	ppp1cab	0.0426865	0.520848	0.931728	758.604	1447.08
ENSDARG00000053232	itgb1b.1	0.0427351	0.520971	-1.76074	238.236	70.3029
ENSDARG00000098368	aplp1	0.0427522	0.520971	-1.13978	774.792	351.622
ENSDARG00000042725	cebpb	0.0428319	0.521603	-1.03447	6257.48	3054.86
ENSDARG00000036456	anxa4	0.0428758	0.5218	-1.14342	2987.04	1352.19
ENSDARG00000040374	tmem182a	0.0429376	0.522213	3.33348	4.4348	44.7045
ENSDARG00000016253	ralab	0.0430473	0.522573	1.2348	113.461	267.03
ENSDARG00000035562	mpdu1a	0.0430753	0.522573	-1.07043	2550.9	1214.68
ENSDARG00000041619	gnb2l1	0.0430787	0.522573	-0.958027	8102.36	4170.77
ENSDARG00000070830	zgc:136858	0.0430729	0.522573	-1.26939	1593.67	661.108
ENSDARG00000045930	rbpms2a	0.0433528	0.525558	2.00404	21.3576	85.6698
ENSDARG00000000690	sypl2b	0.0435505	0.526985	1.37728	68.3408	177.534
ENSDARG00000004621	gpm6ab	0.0435548	0.526985	1.04292	243.072	500.824
ENSDARG00000015128	rpl27	0.0435109	0.526985	-0.967985	3652	1866.97
ENSDARG00000040534	epcam	0.0436676	0.527463	1.47371	260.625	723.845
ENSDARG00000045946	sec24d	0.0436566	0.527463	-1.28602	583.165	239.144
ENSDARG00000069583	CNDP1	0.0437228	0.527463	2.92384	19.6428	149.061
ENSDARG00000076004	ppp2r3b	0.0436891	0.527463	-1.78117	140.193	40.7889
ENSDARG00000101593	zgc:163077	0.0437349	0.527463	1.74818	33.1974	111.521
ENSDARG00000006963	cse1l	0.0438264	0.528227	1.14673	315.656	698.897
ENSDARG00000041908	usp39	0.0438566	0.528251	1.24286	133.731	316.496
ENSDARG00000055172	si:ch211-256m1.8	0.043895	0.528374	4.31456	1.33878	26.6393
ENSDARG00000087277	selj	0.0439297	0.528452	-1.40457	295.994	111.806
ENSDARG00000105140	si:dkey-205h23.1	0.043991	0.528851	-1.79701	132.914	38.2488
ENSDARG00000039882	ap3s2	0.0441926	0.530225	1.12553	207.949	453.705
ENSDARG00000045639	elavl4	0.0442184	0.530225	1.35386	86.1415	220.173
ENSDARG00000068983	btbd9	0.0441654	0.530225	1.10684	172.577	371.685
ENSDARG00000074663	zgc:162183	0.0441444	0.530225	-1.23655	817.118	346.774
ENSDARG00000062385	flcn	0.0443239	0.53115	1.39336	92.7739	243.708
ENSDARG00000027589	fzd7b	0.0444025	0.531281	1.21511	115.574	268.316
ENSDARG00000045487	rps16	0.0445048	0.531281	-0.941896	5456.01	2840.12
ENSDARG00000054619	fras1	0.0444946	0.531281	2.35017	11.1287	56.7435
ENSDARG00000056338	szrd1	0.0444819	0.531281	0.977567	487.983	960.907
ENSDARG00000076060	diaph2	0.0445023	0.531281	-1.98448	168.792	42.6544
ENSDARG00000094958	si:ch211-222e20.5	0.0444281	0.531281	-3.3651	48.028	4.66121
ENSDARG00000004586	ntrk1	0.0445698	0.531592	-2.88002	57.9013	7.8653
ENSDARG00000037746	actb1	0.0445875	0.531592	0.888907	8916.09	16510.6
ENSDARG00000004724	tcea3	0.0446473	0.531629	-1.47784	393.81	141.388
ENSDARG00000024433	pvalb4	0.0446308	0.531629	3.13697	93.9882	826.793
ENSDARG00000017772	mdh1aa	0.0447197	0.532153	-0.976381	27645.1	14050.7
ENSDARG00000069390	itga2.1	0.0449051	0.53402	4.89202	0.774004	22.982
ENSDARG00000040280	FAM84B (2 of 2)	0.0449891	0.53468	1.17188	185.21	417.287
ENSDARG00000056509	pdik1l	0.0450878	0.535514	-1.84571	156.741	43.6083
ENSDARG00000087120	slc5a8	0.0451464	0.535871	-2.46685	75.5147	13.6595
ENSDARG00000007429	ndor1	0.0451879	0.535915	1.43575	61.1655	165.466
ENSDARG00000101362	mibp	0.0452073	0.535915	1.43561	72.126	195.099
ENSDARG00000052741	card11	0.0454058	0.537929	-2.0486	122.352	29.5746
ENSDARG00000093448	mpc1	0.0454398	0.537991	-0.907036	6163.65	3286.95
ENSDARG00000037281	fgg	0.0454731	0.538045	-1.07243	42585.3	20250
ENSDARG00000074843	phldb2b	0.0455647	0.538493	-1.32161	741.786	296.781
ENSDARG00000096858	si:ch211-121k8.4	0.0455683	0.538493	-2.3397	78.6941	15.5461
ENSDARG00000020509	srd5a1	0.0456194	0.538757	-2.26894	107.375	22.2784
ENSDARG00000011157	arhgef18a	0.0457132	0.539185	-1.30281	717.962	291.016
ENSDARG00000061737	ece1	0.0456929	0.539185	-1.43452	282.397	104.478
ENSDARG00000010160	rps15a	0.0458038	0.539915	-0.923261	4588.67	2419.68
ENSDARG00000043453	rps5	0.0458526	0.540151	-0.919554	10347.4	5470.4
ENSDARG00000036863	MYO1D	0.0459088	0.540473	-1.16222	706.623	315.737
ENSDARG00000036965	rnf24	0.0460269	0.541184	1.57397	87.7935	261.381
ENSDARG00000040553	tmem97	0.0460208	0.541184	-1.41421	275.766	103.471
ENSDARG00000002031	tox4a	0.0461689	0.542513	1.24305	105.847	250.538
ENSDARG00000023645	ccbl1	0.0463507	0.544043	-1.29848	1266.13	514.751
ENSDARG00000058729	akirin2	0.0463679	0.544043	0.979091	261.46	515.397
ENSDARG00000067889	gltpd2	0.0463861	0.544043	-1.15618	788.411	353.759
ENSDARG00000037091	asah1a	0.0464397	0.544331	-1.08727	724.001	340.753
ENSDARG00000002217	scocb	0.0465108	0.544521	1.23171	115.804	271.96
ENSDARG00000018179	acvrl1	0.0466057	0.544521	2.65122	7.82347	49.147
ENSDARG00000056753	dctn1b	0.0465813	0.544521	2.63974	8.53457	53.189
ENSDARG00000069543	galt	0.0466222	0.544521	-1.9897	136.304	34.3201
ENSDARG00000079589	si:dkeyp-73d8.6	0.0466191	0.544521	-1.97177	6695.32	1706.9
ENSDARG00000103766	cyp2aa7	0.0466301	0.544521	1.51114	55.8309	159.137
ENSDARG00000031819	eif4ebp2	0.0468722	0.546668	-0.950848	5654.12	2925.04
ENSDARG00000038941	ppp1r1c	0.0468489	0.546668	-3.42421	64.1795	5.97869
ENSDARG00000016706	atic	0.0469439	0.546871	-1.2633	449.828	187.394
ENSDARG00000052244	zgc:158564	0.0469482	0.546871	1.02235	432.317	878.136
ENSDARG00000069113	dbn1	0.0469772	0.546871	-1.36099	350.76	136.556
ENSDARG00000100248	c1r	0.0470653	0.547557	-4.72074	44.7446	1.6969
ENSDARG00000005842	cd9a	0.0472851	0.549093	-2.10385	2764.08	643.027
ENSDARG00000027609	HPN	0.0472695	0.549093	-1.07754	3251.13	1540.5
ENSDARG00000103316	SALL2 (2 of 2)	0.0472443	0.549093	1.65328	33.888	106.594
ENSDARG00000077580	tspeara	0.0473321	0.549298	-2.26925	173.997	36.0934
ENSDARG00000006413	rpl38	0.0474141	0.549909	-0.966384	1888.69	966.607
ENSDARG00000043279	aqp12	0.0475056	0.55063	-1.0233	1853.69	911.999
ENSDARG00000058154	znf385c	0.047716	0.552727	2.09792	16.0654	68.7747
ENSDARG00000061259	sost	0.0479304	0.554527	2.33833	10.5639	53.4235
ENSDARG00000097693	si:ch211-248a14.8	0.0479269	0.554527	-1.05897	4781.18	2294.85
ENSDARG00000079221	si:ch211-162k9.6	0.0479806	0.554765	-2.28401	82.8363	17.0085
ENSDARG00000038524	pik3r1	0.0481091	0.555908	-0.954495	3023.39	1560.13
ENSDARG00000012025	hs6st2	0.0481513	0.556053	1.09522	215.208	459.781
ENSDARG00000020197	rpl5a	0.0482041	0.556198	-0.956907	4878.93	2513.43
ENSDARG00000036044	rps20	0.0483373	0.556198	-0.905355	12206.4	6516.99
ENSDARG00000042652	rreb1b	0.0483419	0.556198	-1.06479	744.356	355.833
ENSDARG00000077664	zgc:110239	0.0482895	0.556198	-1.13314	692.083	315.537
ENSDARG00000078725	nos1apa	0.0483413	0.556198	-2.13094	106.432	24.2994
ENSDARG00000086917	crygm2d2	0.048285	0.556198	-1.78442	203.031	58.9384
ENSDARG00000094110	si:ch211-284e20.4	0.0486181	0.559034	-1.42478	320.888	119.523
ENSDARG00000002336	dlc	0.0487415	0.559423	-1.24942	508.693	213.965
ENSDARG00000013946	ivns1abpb	0.048737	0.559423	1.13381	195.083	428.086
ENSDARG00000018840	trpc4apa	0.0487192	0.559423	1.03759	296.622	608.905
ENSDARG00000057128	hadhaa	0.0488861	0.560714	-1.04235	2463.4	1196.07
ENSDARG00000102643	chmp1a	0.0489137	0.560714	1.10148	172.87	370.934
ENSDARG00000010591	foxn4	0.0490182	0.560785	2.17921	13.2415	59.9713
ENSDARG00000036426	CDA	0.0489869	0.560785	-1.78172	184.794	53.7449
ENSDARG00000068655	dnlz	0.0489515	0.560785	1.30515	88.1709	217.878
ENSDARG00000079372	si:ch211-264f5.6	0.0490395	0.560785	2.00542	18.7429	75.2539
ENSDARG00000099746	rgs3a	0.0491269	0.561442	1.53589	44.8909	130.169
ENSDARG00000061585	cyp4v7	0.0492268	0.56224	-1.03705	3750.09	1827.5
ENSDARG00000076693	crygm2d19	0.0494649	0.564616	-1.77808	156.133	45.5239
ENSDARG00000006427	fabp2	0.0495211	0.564914	-1.49883	3103.98	1098.31
ENSDARG00000018491	pdia4	0.0496866	0.566113	-1.63605	1848.43	594.708
ENSDARG00000052702	capn1a	0.0496693	0.566113	-1.19604	514.632	224.623
ENSDARG00000045592	tnni2a.1	0.0497297	0.56626	2.83741	5.77358	41.2659
ENSDARG00000030964	pde12	0.0499995	0.568987	1.34117	74.9089	189.787
ENSDARG00000096603	bmb	0.0500697	0.56944	4.64644	5.41803	135.694
ENSDARG00000027572	as3mt	0.0502094	0.570683	-1.88713	1764.73	477.084
ENSDARG00000058994	stx1a	0.0502732	0.571062	-1.67494	214.831	67.2805
ENSDARG00000011809	mical1	0.0504139	0.572069	-1.25798	369.773	154.613
ENSDARG00000014532	aida	0.0504228	0.572069	-1.21194	408.137	176.188
ENSDARG00000007320	rpl7	0.0505944	0.573321	-0.905564	8039.09	4291.46
ENSDARG00000100773	zmynd19	0.0505788	0.573321	1.21128	124.485	288.236
ENSDARG00000022768	gid8a	0.0507053	0.573539	1.58683	46.2502	138.93
ENSDARG00000077855	znrf2a	0.0506788	0.573539	-1.56361	213.744	72.3106
ENSDARG00000093804	sst6	0.0506819	0.573539	4.2259	0	17.7121
ENSDARG00000035692	rps3a	0.0508832	0.574857	-0.910762	9168.81	4876.93
ENSDARG00000068572	slc16a1	0.0508607	0.574857	-1.08946	2189.55	1028.95
ENSDARG00000017294	gnai2b	0.0509863	0.575675	-1.4779	262.965	94.4073
ENSDARG00000008697	epas1a	0.0511054	0.575886	-0.963907	2178.81	1117
ENSDARG00000021225	prkci	0.0511972	0.575886	1.03716	248.384	509.732
ENSDARG00000028485	cabp5b	0.0512199	0.575886	2.13829	21.9019	96.4206
ENSDARG00000031587	flvcr1	0.0510872	0.575886	1.95099	21.7132	83.9519
ENSDARG00000032435	itga9	0.0510541	0.575886	-2.20581	180.442	39.113
ENSDARG00000063078	abcg5	0.051217	0.575886	-1.57541	245.395	82.3418
ENSDARG00000067796	clpxb	0.0511425	0.575886	-1.49349	1023.21	363.395
ENSDARG00000019438	rnf13	0.0513226	0.576695	-1.09845	598.786	279.643
ENSDARG00000002779	pdx1	0.0515184	0.57804	2.62688	7.11236	43.9324
ENSDARG00000041110	dnajc3a	0.0514852	0.57804	-1.34981	1103.69	433.023
ENSDARG00000082753	AC024175.17	0.0515348	0.57804	-0.880492	43023.5	23369.6
ENSDARG00000052641	kpna3	0.0516368	0.578838	0.960996	549.084	1068.88
ENSDARG00000031108	lrba	0.0518822	0.580685	-1.15232	441.187	198.49
ENSDARG00000103052	pcyox1	0.0518944	0.580685	-1.20897	515.24	222.882
ENSDARG00000104279	appa	0.0518769	0.580685	0.871077	559.861	1024
ENSDARG00000008858	cyp7b1	0.0520855	0.580805	-1.45378	501.792	183.186
ENSDARG00000014867	rpl8	0.0520815	0.580805	-0.907294	9394.1	5008.78
ENSDARG00000044562	cycsb	0.0520443	0.580805	1.15147	1757.34	3903.75
ENSDARG00000046053	slc27a6	0.0520243	0.580805	-2.99989	58.0066	7.25136
ENSDARG00000060498	tnfrsf9a	0.0520909	0.580805	2.78553	6.84023	47.1627
ENSDARG00000077473	mych	0.0520337	0.580805	1.03898	565.658	1162.3
ENSDARG00000004262	cyp46a1.2	0.0522569	0.582004	-1.35107	305.322	119.687
ENSDARG00000102317	rpl26	0.0522606	0.582004	-0.892737	6331.57	3410.13
ENSDARG00000056089	nrbp1	0.0523275	0.582403	1.05935	227.884	474.908
ENSDARG00000099843	nedd4a	0.0523649	0.582474	-1.24339	530.052	223.883
ENSDARG00000032651	ppp1r10	0.0524115	0.58258	0.929429	402.763	767.071
ENSDARG00000036316	rpl39	0.0524365	0.58258	-0.898644	3832.94	2055.95
ENSDARG00000035622	xbp1	0.0527115	0.585041	-0.915836	9163.39	4856.93
ENSDARG00000060501	dpcd	0.0527204	0.585041	1.5064	54.2829	154.218
ENSDARG00000097006	si:dkey-54h16.1	0.052797	0.585544	-2.4383	69.9503	12.9059
ENSDARG00000009031	tnikb	0.0528596	0.585546	-1.33953	289.781	114.507
ENSDARG00000070669	cxcr3.3	0.052835	0.585546	-1.52487	189.771	65.9473
ENSDARG00000042927	mapre1a	0.052896	0.585603	1.34899	83.7566	213.356
ENSDARG00000098121	si:ch73-14h10.4	0.0529532	0.585891	-1.76071	179.48	52.965
ENSDARG00000089159	si:dkeyp-89c11.2	0.0530292	0.586342	-1.27124	683.151	283.032
ENSDARG00000104085	abcd3a	0.0530566	0.586342	-0.988185	3136.9	1581.35
ENSDARG00000039347	rps24	0.0531438	0.58696	-0.926433	3852.09	2026.8
ENSDARG00000017397	smarcc1a	0.0533326	0.588699	0.95551	394.562	765.16
ENSDARG00000099753	zgc:63863	0.0535451	0.590349	1.26776	165.759	399.127
no_feature		0.0535269	0.590349	-0.859996	3.29506e+06	1.81542e+06
ENSDARG00000095464	zgc:66350	0.0537795	0.592585	-1.31839	2434.19	976.065
ENSDARG00000058830	zdhhc3b	0.0538818	0.593016	1.23726	116.18	273.894
ENSDARG00000096849	si:dkey-16p21.8	0.0538586	0.593016	-1.22429	2739.72	1172.62
ENSDARG00000037559	uba1	0.0540916	0.594088	0.850548	1569.75	2830.56
ENSDARG00000056909	CABZ01013362.1	0.054096	0.594088	-0.96116	4309.1	2213.34
ENSDARG00000078578	fam222bb	0.0541039	0.594088	-1.01406	750.002	371.366
ENSDARG00000078991	NAT8	0.0541059	0.594088	-1.04761	718.836	347.751
ENSDARG00000068143	slc39a6	0.0541474	0.594196	1.18515	108.797	247.389
ENSDARG00000104414	shmt2	0.0542137	0.594575	-1.64056	2046.36	656.334
ENSDARG00000037997	tubb5	0.0543077	0.595258	1.37311	73.1093	189.373
ENSDARG00000042953	cyp2n13	0.0543486	0.595359	-1.71564	8256.99	2513.98
ENSDARG00000098458	RPL37A	0.0543944	0.595512	-0.877096	7618.46	4147.96
ENSDARG00000007398	LRRK1	0.0544388	0.595573	-3.11597	50.6221	5.83903
ENSDARG00000031495	seta	0.0544635	0.595573	0.886219	1309.46	2420.31
ENSDARG00000070387	nudt7	0.0545154	0.595577	-1.38056	315.258	121.081
ENSDARG00000076104	SEMA4B (2 of 2)	0.0545273	0.595577	-1.18951	876.147	384.148
ENSDARG00000003695	vdac3	0.0547088	0.596863	-0.952946	5596.57	2891.06
ENSDARG00000103315	si:dkey-30d10.1	0.0547083	0.596863	-1.49846	216.107	76.487
ENSDARG00000041481	smg5	0.0548937	0.598533	1.11121	156.595	338.287
ENSDARG00000069409	gkup	0.0550282	0.599651	-1.64942	427.609	136.308
ENSDARG00000006260	tuba8l4	0.055083	0.599899	0.869918	1335.8	2441.26
ENSDARG00000001710	flot1a	0.0551476	0.600254	1.94901	20.5836	79.4751
ENSDARG00000009285	rpl15	0.0554399	0.600518	-0.876831	6816.01	3711.74
ENSDARG00000045269	PTS	0.0554647	0.600518	-2.26059	90.4929	18.8846
ENSDARG00000054272	caprin1b	0.0553755	0.600518	-1.05169	1681.69	811.256
ENSDARG00000060065	ubap2b	0.055374	0.600518	0.863936	595.777	1084.31
ENSDARG00000067851	lcn15	0.055492	0.600518	-0.988232	6304.15	3177.89
ENSDARG00000068374	si:ch211-132b12.7	0.0554832	0.600518	-2.26041	1936.11	404.09
ENSDARG00000097855	si:ch211-3o3.9	0.0554618	0.600518	-1.91698	103.315	27.3586
ENSDARG00000100588	rpl36	0.0553222	0.600518	-0.878499	7100.04	3861.95
ENSDARG00000104203	ugt5b5p	0.0553831	0.600518	-2.75977	74.3646	10.9798
ENSDARG00000104472	si:ch211-39i2.2	0.0553291	0.600518	1.82027	24.4536	86.3576
ENSDARG00000043260	xylb	0.0556541	0.601925	-1.40472	497.357	187.847
ENSDARG00000034270	ogdha	0.0557001	0.602075	-0.955264	2540.47	1310.24
ENSDARG00000080675	si:dkey-71b5.7	0.0557915	0.602604	2.54773	8.66037	50.6384
ENSDARG00000100505	ddx52	0.0558293	0.602604	1.18218	136.053	308.731
ENSDARG00000103339	si:ch211-193l2.5	0.0558454	0.602604	1.37358	68.2355	176.807
ENSDARG00000003941	rrs1	0.056092	0.603918	0.957118	406.506	789.201
ENSDARG00000011945	slc35e1	0.0561194	0.603918	1.06973	205.125	430.565
ENSDARG00000015536	sox6	0.0561078	0.603918	-1.19042	485.62	212.787
ENSDARG00000029402	sort1a	0.0560514	0.603918	-1.43734	300.639	111.01
ENSDARG00000030494	hfe2	0.0561605	0.603918	-1.37067	272.399	105.34
ENSDARG00000079934	zgc:162200	0.0561594	0.603918	1.22178	94.4258	220.234
ENSDARG00000016480	slc17a7a	0.0562194	0.604206	2.49738	8.95302	50.554
ENSDARG00000101037	asf1ba	0.0562746	0.604452	-1.52968	195.334	67.6547
ENSDARG00000009447	atp5g3b	0.0563596	0.605019	-0.89338	14812.4	7974.25
ENSDARG00000006546	ak4	0.0565738	0.606623	-1.01429	1640.17	812.001
ENSDARG00000078118	fam60al	0.0565528	0.606623	1.59859	43.0079	130.248
ENSDARG00000025728	grin1b	0.0568872	0.609533	1.10242	169.355	363.63
ENSDARG00000045749	ppfibp1a	0.0569101	0.609533	-1.57101	172.702	58.1268
ENSDARG00000038428	sulf1	0.0569872	0.61001	2.12639	16.9228	73.8891
ENSDARG00000052011	rrad	0.0573282	0.61331	2.18512	12.1119	55.0808
ENSDARG00000008035	zgc:113516	0.0575774	0.613527	-0.923427	3924.06	2068.98
ENSDARG00000011769	cpm	0.0575374	0.613527	-1.67514	204.813	64.1345
ENSDARG00000012777	nucks1b	0.0574533	0.613527	-1.0955	520.468	243.566
ENSDARG00000044093	rpl13a	0.0574636	0.613527	-0.889817	4897.29	2642.98
ENSDARG00000060112	sybu	0.0575616	0.613527	1.92502	19.5799	74.3529
ENSDARG00000080020	il13ra1	0.0574876	0.613527	1.98105	35.3526	139.565
ENSDARG00000090472	ttll10	0.0574557	0.613527	-1.80235	107.959	30.9526
ENSDARG00000035188	rab14l	0.0576785	0.614255	-1.06526	644.995	308.235
ENSDARG00000068992	hspa8	0.0577306	0.61446	-0.903185	54183.2	28972
ENSDARG00000077138	zgc:195173	0.0578001	0.614851	-1.04331	2709.14	1314.51
ENSDARG00000044521	eef1b2	0.0578648	0.614912	-0.867958	7752.19	4247.59
ENSDARG00000105239	ecm1b	0.0578714	0.614912	-2.08118	92.856	21.9438
ENSDARG00000098838	sdr42e1	0.0579257	0.61514	-1.65338	162.724	51.7291
ENSDARG00000013613	anxa13l	0.058168	0.615538	3.08488	4.3719	37.0947
ENSDARG00000013705	ccm2	0.0580218	0.615538	1.86325	21.2742	77.4013
ENSDARG00000017454	nup50	0.0582086	0.615538	0.917595	642.338	1213.35
ENSDARG00000021135	dhrs2	0.0582257	0.615538	-1.98501	2427.31	613.166
ENSDARG00000051902	prmt7	0.0582023	0.615538	1.10197	164.293	352.65
ENSDARG00000075930	adamts2	0.0582042	0.615538	-2.86162	59.1977	8.14461
ENSDARG00000076945	dsg2.1	0.0580434	0.615538	2.54722	12.3212	72.0183
ENSDARG00000078835	ict1	0.0580895	0.615538	-1.76439	146.387	43.0892
ENSDARG00000016934	ttyh2	0.0582997	0.615973	-2.14509	107.458	24.2942
ENSDARG00000074660	rilp	0.05841	0.616791	-1.42879	198.598	73.7678
ENSDARG00000054818	rpl32	0.0586011	0.618461	-0.866321	10091.1	5535.4
ENSDARG00000078600	ldlrad3	0.0587049	0.619207	-1.26711	413.994	172.011
ENSDARG00000037291	dpf2l	0.0589126	0.62105	1.57055	40.8117	121.218
ENSDARG00000093193	chia.6	0.0590233	0.621867	-1.018	3560.86	1758.36
ENSDARG00000005058	ncapd2	0.0592083	0.622369	1.56193	39.1802	115.679
ENSDARG00000023583	coq9	0.0591938	0.622369	-0.976093	1022.15	519.615
ENSDARG00000041887	sf3a1	0.0591965	0.622369	0.919845	502.563	950.805
ENSDARG00000044299	lmnb1	0.0592321	0.622369	1.20217	126.2	290.368
ENSDARG00000070849	rps15	0.0592369	0.622369	-0.86581	6020.68	3303.78
ENSDARG00000026531	alcama	0.0594331	0.623133	1.37554	65.3911	169.667
ENSDARG00000042124	si:dkey-4e7.3	0.0594425	0.623133	-1.40174	815.802	308.76
ENSDARG00000058978	BEND2	0.0593851	0.623133	1.74084	27.3404	91.3797
ENSDARG00000089705	ABCF3	0.0594174	0.623133	1.35566	64.1986	164.294
ENSDARG00000014091	osr1	0.0595906	0.623292	1.86334	20.5002	74.5899
ENSDARG00000038386	ascl1a	0.059526	0.623292	1.7251	30.8125	101.867
ENSDARG00000058828	ccdc51	0.0595268	0.623292	1.37421	73.1093	189.518
ENSDARG00000087324	crygm2d1	0.0595762	0.623292	-1.56725	161.969	54.6566
ENSDARG00000033604	lrpap1	0.0596503	0.623568	-1.30128	408.845	165.896
ENSDARG00000069018	cyp7a1a	0.0597513	0.623929	-2.54125	10013.8	1720.31
ENSDARG00000102305	svbp	0.0597405	0.623929	-1.3457	212.864	83.7542
ENSDARG00000016773	cishb	0.0598779	0.624784	-2.22016	144.799	31.0765
ENSDARG00000093760	si:ch211-197h24.9	0.0598998	0.624784	-1.31276	543.685	218.861
ENSDARG00000035819	sirt3	0.0599937	0.625415	-1.83572	136.848	38.3384
ENSDARG00000017757	pik3cg	0.0602085	0.626609	-1.33256	411.383	163.345
ENSDARG00000056228	pld1a	0.0601957	0.626609	-1.3589	486.376	189.629
ENSDARG00000069774	flot2b	0.0601733	0.626609	1.12744	140.048	305.964
ENSDARG00000071095	abi3bpb	0.0602527	0.626722	1.40977	51.1458	135.892
ENSDARG00000006257	vldlr	0.0603314	0.626845	-1.38109	231.753	88.9768
ENSDARG00000007708	nsa2	0.0603292	0.626845	-0.923122	4658.1	2456.53
ENSDARG00000002731	sdc2	0.0605308	0.627012	-0.939652	5403.92	2817.38
ENSDARG00000003259	lox	0.0604545	0.627012	2.7178	5.77358	37.9827
ENSDARG00000007264	gbas	0.0605679	0.627012	-1.01404	1403.83	695.118
ENSDARG00000017119	vps37a	0.0606484	0.627012	0.887597	386.008	714.15
ENSDARG00000031836	vps37c	0.0606029	0.627012	1.07923	136.054	287.469
ENSDARG00000036754	hmgn3	0.0606268	0.627012	-1.21714	316.284	136.045
ENSDARG00000037919	rbbp6	0.0606159	0.627012	0.892851	795.836	1477.74
ENSDARG00000088255	smoc1	0.0605354	0.627012	-1.96517	88.8601	22.758
ENSDARG00000095783	si:dkey-249d8.1	0.0604687	0.627012	-2.17319	90.2837	20.0176
ENSDARG00000024416	twistnb	0.0607693	0.627119	1.01185	235.771	475.43
ENSDARG00000059925	usp24	0.0607756	0.627119	-1.02014	728.479	359.19
ENSDARG00000099329	h2afy	0.0607925	0.627119	-1.53823	212.405	73.1328
ENSDARG00000103637	THNSL1	0.0607026	0.627119	-2.29491	75.5776	15.4012
ENSDARG00000004692	nabp1a	0.060857	0.627149	0.978811	291.455	574.412
ENSDARG00000077804	hgsnat	0.0608622	0.627149	-1.55973	225.709	76.5634
ENSDARG00000012044	polr3gla	0.0609439	0.6273	1.112	127.895	276.439
ENSDARG00000041378	sh2d4a	0.0609354	0.6273	-1.3177	307.898	123.521
ENSDARG00000010571	ezh2	0.0610868	0.627654	1.41042	56.877	151.188
ENSDARG00000059838	myom3	0.0611121	0.627654	3.06192	4.4348	37.0342
ENSDARG00000071478	lnx2b	0.0610923	0.627654	-0.97762	2105.34	1069.13
ENSDARG00000088366	zgc:77938	0.0610447	0.627654	-1.14402	975.861	441.573
ENSDARG00000006316	rpl23a	0.0612447	0.628653	-0.872019	4274.3	2335.4
ENSDARG00000052905	zgc:165423	0.0612764	0.628653	1.32846	74.3441	186.704
ENSDARG00000006207	gpx1b	0.0613563	0.628785	1.10379	111.663	239.985
ENSDARG00000043555	tmem30ab	0.0613352	0.628785	0.890955	486.227	901.661
ENSDARG00000068096	atf5a	0.0614816	0.629725	1.81788	26.7962	94.4732
ENSDARG00000063036	psd2	0.0615254	0.629829	-1.12672	533.017	244.098
ENSDARG00000005800	ampd3a	0.0615681	0.629922	-2.26982	144.356	29.933
ENSDARG00000102827	ubfd1	0.0616573	0.630491	0.997361	235.541	470.221
ENSDARG00000074335	boc	0.06175	0.630751	1.44551	54.9735	149.725
ENSDARG00000077582	ank3b	0.0617374	0.630751	-1.0279	2111.78	1035.67
ENSDARG00000024828	tmem134	0.061831	0.630891	1.11816	127.623	277.032
ENSDARG00000058476	stc1l	0.0618003	0.630891	4.12668	0	16.4684
ENSDARG00000062688	gpnmb	0.0621673	0.633978	1.97448	18.3245	72.013
ENSDARG00000037038	psmc6	0.0622666	0.634517	0.918434	1199.66	2267.43
ENSDARG00000069186	cyp27a1.2	0.0622878	0.634517	-3.08854	41.6896	4.90098
ENSDARG00000052846	fsta	0.0623444	0.634749	1.58284	34.0972	102.141
ENSDARG00000011597	atxn2l	0.0624846	0.635367	0.930054	308.589	587.968
ENSDARG00000016516	rbm8a	0.0625406	0.635367	0.89095	837.923	1553.84
ENSDARG00000016830	rimkla	0.0624466	0.635367	1.22941	132.435	310.523
ENSDARG00000045847	si:ch211-214j24.10	0.0625369	0.635367	0.803878	855.732	1493.93
ENSDARG00000011065	camk2b1	0.0627926	0.637581	-1.05852	908.36	436.125
ENSDARG00000033175	snrpe	0.0629128	0.638456	1.04035	293.232	603.095
ENSDARG00000016526	gata3	0.0631439	0.639696	1.40251	54.3882	143.781
ENSDARG00000055976	pecr	0.0631714	0.639696	-1.03294	743.812	363.511
ENSDARG00000068148	arrdc1a	0.0631196	0.639696	1.49544	40.2264	113.418
ENSDARG00000092667	si:ch211-271e10.2	0.0631579	0.639696	-3.13882	48.9702	5.55972
ENSDARG00000039310	parla	0.0635283	0.642963	-1.54074	205.461	70.619
ENSDARG00000003469	neurod4	0.0637122	0.644476	1.13244	126.41	277.128
ENSDARG00000058105	rpl36a	0.0638034	0.64505	-0.863017	3386.96	1862.16
ENSDARG00000011770	dhrs12	0.0639211	0.645892	1.09692	119.277	255.131
ENSDARG00000020235	sept9a	0.0639613	0.64595	-1.25251	538.454	225.999
ENSDARG00000061580	kctd7	0.0640964	0.646967	-1.28522	397.409	163.061
ENSDARG00000095300	mxra7	0.0641459	0.647033	-1.58709	151.846	50.5408
ENSDARG00000102225	si:ch211-205a14.7	0.064172	0.647033	-3.04212	55.4972	6.73754
ENSDARG00000005551	hnrnph1l	0.0645895	0.650226	0.970378	290.681	569.547
ENSDARG00000011648	snrpd1	0.0646273	0.650226	1.11852	166.739	362.03
ENSDARG00000087596	si:ch73-95l15.5	0.0646145	0.650226	-1.13713	1390.64	632.272
ENSDARG00000102668	slc16a5b	0.0646017	0.650226	4.73286	0.774004	20.5815
ENSDARG00000090338	fam20cb	0.0647205	0.650814	-1.32889	399.687	159.105
ENSDARG00000086678	ascc3	0.0647748	0.651011	-1.27286	288.924	119.568
ENSDARG00000006074	uck2a	0.0649363	0.651013	1.16637	298.341	669.615
ENSDARG00000011921	txnl1	0.0653818	0.651013	0.777134	1384.86	2373.27
ENSDARG00000011973	slc35d1a	0.0654117	0.651013	1.38923	62.1064	162.681
ENSDARG00000013800	snrpd3	0.0656022	0.651013	-1.3343	844.922	335.083
ENSDARG00000014106	cfl2	0.0656775	0.651013	1.15434	107.332	238.902
ENSDARG00000014806	hacd2	0.0654547	0.651013	-1.31769	2589.14	1038.7
ENSDARG00000017338	kidins220b	0.065318	0.651013	1.13329	126.598	277.702
ENSDARG00000017665	snrkb	0.0652456	0.651013	-1.55756	204.854	69.5941
ENSDARG00000029215	ube2z	0.0654967	0.651013	0.993298	239.285	476.352
ENSDARG00000035120	GLDC	0.0656251	0.651013	-1.17893	1133.49	500.638
ENSDARG00000038025	cbx7a	0.0655426	0.651013	1.09611	135.739	290.181
ENSDARG00000038359	enosf1	0.0654899	0.651013	-1.04457	1003.27	486.375
ENSDARG00000038693	gng7	0.0652893	0.651013	-1.78127	111.347	32.394
ENSDARG00000041450	rab11a	0.0653289	0.651013	1.29529	421.669	1034.88
ENSDARG00000044001	lgals3l	0.0655969	0.651013	-0.940928	1981.05	1031.93
ENSDARG00000044781	bace2	0.0654966	0.651013	-1.43776	168.308	62.1292
ENSDARG00000053091	DAB2	0.0656524	0.651013	-1.08791	677.938	318.93
ENSDARG00000060246	slc16a6b	0.0656453	0.651013	1.11035	166.028	358.452
ENSDARG00000071087	slc35b4	0.0656468	0.651013	1.11814	299.235	649.541
ENSDARG00000079687	rnf10	0.0652463	0.651013	0.75632	1798.09	3037.29
ENSDARG00000088246	thoc1	0.0648751	0.651013	0.927679	318.755	606.339
ENSDARG00000091085	lepa	0.0653591	0.651013	4.1085	0	16.2497
ENSDARG00000092407	TRIM35 (21 of 38)	0.065145	0.651013	-1.88493	113.21	30.6523
ENSDARG00000098782	cratb	0.0649591	0.651013	-1.35616	229.389	89.6037
ENSDARG00000099104	rpl24	0.0650304	0.651013	-0.894913	2637.86	1418.59
ENSDARG00000101089	gart	0.0654433	0.651013	-1.46929	192.448	69.5045
ENSDARG00000035557	gabarapa	0.0657889	0.651043	0.802793	1130.7	1972.48
ENSDARG00000062568	mrpl2	0.0657278	0.651043	-0.940903	1879.79	979.194
ENSDARG00000069807	zdhhc18a	0.065755	0.651043	0.986203	239.913	475.259
ENSDARG00000087697	lpl	0.0658194	0.651043	-1.60054	28655.7	9449.31
ENSDARG00000045248	h3f3b.1	0.0661408	0.653456	0.844789	1125.32	2021.08
ENSDARG00000059090	SSTR2 (1 of 2)	0.0661679	0.653456	-1.14305	510.384	231.102
ENSDARG00000103476	trpm1b	0.0661227	0.653456	1.35421	63.0062	161.079
ENSDARG00000015575	cyp3c1	0.0662603	0.653471	-0.973256	3287.42	1674.46
ENSDARG00000030844	klf11a	0.0662735	0.653471	-1.759	167.156	49.3867
ENSDARG00000054304	homeza	0.0663436	0.653471	0.908103	281.981	529.159
ENSDARG00000091897	si:dkey-187a12.4	0.0662777	0.653471	-1.77114	144.861	42.441
ENSDARG00000101175	mcu	0.0663278	0.653471	-1.24325	302.96	127.976
ENSDARG00000037071	rps26	0.0664007	0.653689	-0.900702	1624.91	870.345
ENSDARG00000041799	cx43	0.0664854	0.654041	1.14989	111.391	247.174
ENSDARG00000102294	fbxo11a	0.0665062	0.654041	0.929524	278.78	530.977
ENSDARG00000009074	cbr4	0.0667493	0.65473	-1.39517	324.53	123.386
ENSDARG00000020143	pah	0.0666721	0.65473	-1.08158	20779.7	9818.65
ENSDARG00000021082	sec31a	0.0667648	0.65473	-1.08282	837.719	395.491
ENSDARG00000030224	ppp2ca	0.0667483	0.65473	1.32466	75.7868	189.826
ENSDARG00000055679	mto1	0.0667857	0.65473	-1.19723	279.97	122.098
ENSDARG00000062077	acsbg1	0.0666523	0.65473	-1.26918	2333.17	968.026
ENSDARG00000070437	rpl22	0.0669398	0.655898	-0.826782	4118.26	2321.81
ENSDARG00000099291	lsr	0.0669899	0.656047	0.829925	735.533	1307.48
ENSDARG00000090997	VEGFB (1 of 2)	0.0671452	0.657224	-1.1459	650.431	293.935
ENSDARG00000092998	si:ch211-202f5.3	0.0672046	0.657462	-1.10143	1446.43	674.115
ENSDARG00000040248	crata	0.067299	0.658042	-0.929873	2304.36	1209.57
ENSDARG00000002591	ruvbl1	0.0675297	0.658092	1.0265	194.394	395.995
ENSDARG00000027316	tcp11l2	0.0674789	0.658092	-1.06132	878.175	420.816
ENSDARG00000043997	cyp2x8	0.0675497	0.658092	-2.8648	76.8138	10.545
ENSDARG00000069752	ckba	0.06751	0.658092	-1.32788	27677.2	11025.3
ENSDARG00000077960	si:ch211-186e20.7	0.0675061	0.658092	-1.28892	4811.5	1969.14
ENSDARG00000091215	rpz2	0.0675314	0.658092	1.01511	219.496	443.613
ENSDARG00000103226	dhcr7	0.0674659	0.658092	-1.84572	1944.63	541.029
ENSDARG00000037859	il11a	0.0676287	0.658519	3.02174	4.72745	38.3937
ENSDARG00000015567	zic1	0.0679067	0.660883	1.60129	32.4863	98.568
ENSDARG00000100244	ebf3a	0.067957	0.661029	1.37897	62.4619	162.452
ENSDARG00000060309	srgap3	0.0680966	0.661701	-1.48922	256.544	91.3824
ENSDARG00000061214	lipin2	0.0680961	0.661701	-1.02931	4730.34	2317.6
ENSDARG00000075123	trafd1	0.068229	0.662644	1.25707	88.6099	211.786
ENSDARG00000101076	irx3a	0.0682654	0.662655	1.7291	23.5962	78.2262
ENSDARG00000014690	rps4x	0.0684613	0.663459	-0.86245	12411.3	6826.43
ENSDARG00000052104	atg4b	0.0685185	0.663459	1.10902	133.208	287.33
ENSDARG00000074556	ganc	0.0684445	0.663459	-2.14842	74.3428	16.7688
ENSDARG00000086618	psma3	0.0683854	0.663459	0.898252	1316.55	2453.8
ENSDARG00000105231	setd8a	0.0685251	0.663459	0.949028	230.354	444.715
ENSDARG00000005861	ralgapa2	0.0686118	0.663955	-1.14596	423.052	191.173
ENSDARG00000046074	stk11	0.0686851	0.664077	0.965989	220.146	430.033
ENSDARG00000078145	si:ch211-218g4.2	0.0686952	0.664077	-1.27649	368.019	151.917
ENSDARG00000021909	VSTM2A	0.0687761	0.664175	-3.80659	38.197	2.7298
ENSDARG00000086283	cnsta	0.0687563	0.664175	-1.23099	404.309	172.246
ENSDARG00000051989	tmem187	0.0689045	0.664766	-1.31914	318.816	127.773
ENSDARG00000078593	vwa8	0.0689083	0.664766	-1.51984	162.347	56.6143
ENSDARG00000077530	ahctf1	0.068979	0.665106	1.03436	251.207	514.524
ENSDARG00000021149	cbr1l	0.0690658	0.665601	1.21108	3770.19	8728.39
ENSDARG00000038910	pccb	0.0691584	0.666151	-0.873058	2299.99	1255.77
ENSDARG00000033666	pi4k2a	0.0692276	0.666476	0.851679	530.177	956.757
ENSDARG00000027141	ube2l3b	0.0693658	0.666899	0.81643	1158.81	2040.72
ENSDARG00000036298	rps13	0.0693782	0.666899	-0.873273	3857.76	2105.98
ENSDARG00000055101	hmox2a	0.0693608	0.666899	-1.25402	416.905	174.799
ENSDARG00000104940	fam96a	0.0694207	0.666965	0.887627	385.003	712.306
ENSDARG00000098380	BX957331.1	0.069529	0.667663	0.996883	212.135	423.354
ENSDARG00000018124	psmd3	0.0696936	0.668218	0.787933	1578.23	2724.97
ENSDARG00000031702	prkg1b	0.0696852	0.668218	1.93666	17.4671	66.867
ENSDARG00000042329	BCR (1 of 2)	0.069655	0.668218	-1.23069	334.066	142.35
ENSDARG00000005185	cpn1	0.0697711	0.668277	-1.14449	926.641	419.166
ENSDARG00000061256	FAM195A	0.0697363	0.668277	-1.2111	921.278	397.936
ENSDARG00000074758	csde1	0.0698477	0.66867	-0.79928	5503.2	3162.33
ENSDARG00000026595	pafah1b1b	0.0699375	0.669187	0.911264	416.505	783.317
ENSDARG00000007430	prdm12b	0.0701708	0.670053	3.13276	3.80712	33.3926
ENSDARG00000073909	ppip5k1b	0.0701487	0.670053	-1.16767	1201.31	534.75
ENSDARG00000105162	si:dkey-224k5.13	0.0701674	0.670053	2.30058	10.1455	49.9822
ENSDARG00000105292	si:ch73-112j3.1	0.0700835	0.670053	-1.42351	253.993	94.6892
ENSDARG00000009689	daam1b	0.0702782	0.670536	-1.09825	1533.74	716.387
ENSDARG00000073843	myo9ab	0.0703017	0.670536	3.61523	2.11279	25.891
ENSDARG00000105098	dr1	0.0703287	0.670536	1.21099	142.432	329.726
ENSDARG00000054208	phkg2	0.0705964	0.672523	0.854753	524.759	949
ENSDARG00000056729	her4.2	0.0706088	0.672523	1.54406	42.3802	123.587
ENSDARG00000054128	im:7136021	0.070659	0.67266	-1.2106	244.45	105.624
ENSDARG00000000804	rassf6	0.0709578	0.673904	-2.11828	84.0288	19.3536
ENSDARG00000014916	slc10a2	0.0711667	0.673904	-3.47808	142.638	12.8006
ENSDARG00000016866	fam102ab	0.0708815	0.673904	-1.19034	455.205	199.47
ENSDARG00000040309	pxdc1b	0.0710556	0.673904	-1.0323	707.898	346.112
ENSDARG00000045676	calua	0.071185	0.673904	-0.946165	1138.58	590.935
ENSDARG00000058597	nt5c3a	0.0710454	0.673904	1.03104	198.933	406.519
ENSDARG00000069314	tmem199	0.0711388	0.673904	1.1797	98.4627	223.048
ENSDARG00000069708	cdc34a	0.0711816	0.673904	0.883454	309.761	571.442
ENSDARG00000075629	IFI30 (2 of 2)	0.0711086	0.673904	5.14631	0.564778	20.0019
ENSDARG00000086471	pkig	0.0710425	0.673904	2.14397	12.6138	55.7501
ENSDARG00000105142	tcirg1b	0.0709388	0.673904	0.867331	518.943	946.699
ENSDARG00000099299	si:ch1073-83n3.2	0.0712663	0.673993	1.25866	86.4355	206.817
ENSDARG00000101631	ETFA	0.0712463	0.673993	-0.86232	1504.92	827.808
ENSDARG00000070472	ARF5	0.0714084	0.674317	0.791086	1878.45	3250.42
ENSDARG00000102937	hspbp1	0.0713682	0.674317	1.2333	131.011	308.011
ENSDARG00000103211	si:dkey-19b23.8	0.071387	0.674317	2.13516	14.2452	62.5772
ENSDARG00000014015	zgc:77086	0.0715305	0.67479	-1.0094	794.937	394.888
ENSDARG00000034146	ccnk	0.0715106	0.67479	1.17998	110.114	249.489
ENSDARG00000102097	nfkbiz	0.0715963	0.675071	-1.25668	344.149	144.029
ENSDARG00000074526	zbtb16b	0.0717248	0.675943	-1.45945	382.99	139.267
ENSDARG00000104491	ampd2a	0.0719542	0.677765	-0.97399	661.436	336.735
ENSDARG00000043395	crip3	0.0720631	0.67845	-0.981733	1048.53	530.945
ENSDARG00000090585	gpc1b	0.0721608	0.678688	2.25859	12.6972	60.7592
ENSDARG00000091656	lsm8	0.07215	0.678688	1.20173	109.988	252.988
ENSDARG00000099766	myl12.1	0.0722569	0.679251	0.794515	2863.44	4966.63
ENSDARG00000006791	arntl1a	0.0724651	0.680867	1.44869	47.15	128.701
ENSDARG00000012627	cdc34b	0.0725989	0.681783	0.921008	369.438	699.508
ENSDARG00000038964	traf4b	0.0728539	0.683835	1.73781	23.7425	79.1878
ENSDARG00000074084	strip1	0.0729031	0.683954	0.937328	269.22	515.55
[truncated: 13,279 more rows]

## Sheet: mRNAseq counts (Figure 4)
	GeneID	GeneSymbol	s_ControlRep1__Control	s_ControlRep2__Control	s_MetronidazoleRep1__Metronidazole	s_MetronidazoleRep2_2__Metronidazole
slc35a5	ENSDARG00000000001	slc35a5	75.8524	82.4575	67.1911	137.449
ccdc80	ENSDARG00000000002	ccdc80	13.9321	13.5547	14.4922	17.8174
nrf1	ENSDARG00000000018	nrf1	165.637	203.32	149.533	154.418
ube2h	ENSDARG00000000019	ube2h	787.937	754.543	772.698	1176.8
slc9a3r1	ENSDARG00000000068	slc9a3r1	366.878	325.312	378.115	596.46
dap	ENSDARG00000000069	dap	7219.91	10187.5	1633.01	4270.24
itsn1	ENSDARG00000000086	itsn1	393.194	353.551	216.066	393.68
myh10	ENSDARG00000000103	myh10	1137.79	1596.06	533.577	1118.26
C10H5orf28	ENSDARG00000000142	C10H5orf28	18.5761	15.8138	25.032	27.1504
thraa	ENSDARG00000000151	thraa	88.2365	127.64	114.62	156.963
itsn2a	ENSDARG00000000161	itsn2a	12.3841	12.4251	28.3257	11.8783
hoxb2a	ENSDARG00000000175	hoxb2a	9.28805	4.51822	13.8335	1.6969
ptpn4b	ENSDARG00000000183	ptpn4b	68.1124	32.7571	103.422	52.6038
sema6e	ENSDARG00000000189	sema6e	27.8642	20.332	65.8737	19.5143
krt97	ENSDARG00000000212	krt97	421.058	221.393	450.576	64.4821
usp49	ENSDARG00000000229	usp49	49.5363	44.0526	34.2543	50.9069
slc40a1	ENSDARG00000000241	slc40a1	815.801	5982.12	262.836	323.259
dcaf8	ENSDARG00000000324	dcaf8	24.7681	20.332	26.3495	25.4535
prkag3b	ENSDARG00000000369	prkag3b	6.19204	1.12956	13.1747	0
triob	ENSDARG00000000370	triob	24.7681	31.6275	27.6669	11.0298
pde6a	ENSDARG00000000380	pde6a	140.869	33.8867	105.398	32.2411
matr3l1.1	ENSDARG00000000394	matr3l1.1	377.714	538.798	530.283	703.364
si:ch73-314g15.3	ENSDARG00000000423	si:ch73-314g15.3	61.9204	54.2186	38.2067	64.4821
slc39a13	ENSDARG00000000442	slc39a13	40.2482	27.1093	24.3733	53.4523
cntn2	ENSDARG00000000472	cntn2	12.3841	6.77733	36.2305	21.2112
pms1	ENSDARG00000000476	pms1	69.6604	47.4413	46.1116	63.6337
upf3b	ENSDARG00000000489	upf3b	348.302	297.073	306.313	428.467
stx1b	ENSDARG00000000503	stx1b	95.9766	132.158	286.55	114.541
ofd1	ENSDARG00000000529	ofd1	30.9602	31.6275	48.7465	57.6945
asnsd1	ENSDARG00000000540	asnsd1	260.066	379.531	145.581	299.502
gtf2e1	ENSDARG00000000542	gtf2e1	125.389	76.8097	200.256	197.689
slc1a4	ENSDARG00000000551	slc1a4	9.28805	33.8867	54.6751	10.1814
ttnb	ENSDARG00000000563	ttnb	529.419	92.6235	1976.87	96.7232
znf281a	ENSDARG00000000567	znf281a	109.909	94.8826	100.787	192.598
ell	ENSDARG00000000568	ell	563.475	640.458	389.972	658.396
grasp	ENSDARG00000000588	grasp	29.4122	68.9029	54.0164	16.1205
dnah7l	ENSDARG00000000606	dnah7l	1.54801	10.166	8.56358	0.848449
ptpn4a	ENSDARG00000000631	ptpn4a	182.665	225.911	213.431	270.655
osgepl1	ENSDARG00000000651	osgepl1	35.6042	63.2551	46.7703	57.6945
creg2	ENSDARG00000000666	creg2	1475.25	1305.77	745.69	1235.34
sypl2b	ENSDARG00000000690	sypl2b	83.5925	53.0891	137.017	218.051
daxx	ENSDARG00000000729	daxx	94.4285	94.8826	252.955	269.807
slc6a13	ENSDARG00000000730	slc6a13	914.873	2008.35	300.384	1121.65
lcmt2	ENSDARG00000000747	lcmt2	10.8361	22.5911	43.4766	44.1193
znf511	ENSDARG00000000760	znf511	46.4403	38.4049	32.9368	46.6647
spi1b	ENSDARG00000000767	spi1b	12.3841	33.8867	83.6595	26.3019
scfd1	ENSDARG00000000779	scfd1	718.276	811.021	555.974	1043.59
nr4a1	ENSDARG00000000796	nr4a1	148.609	319.664	308.947	91.6325
rassf6	ENSDARG00000000804	rassf6	74.3044	93.7531	21.7383	16.969
telo2	ENSDARG00000000830	telo2	43.3443	38.4049	52.0402	59.3914
snx9a	ENSDARG00000000837	snx9a	202.789	199.931	87.612	179.871
dstyk	ENSDARG00000000853	dstyk	227.557	179.599	222.653	65.3306
mapk14a	ENSDARG00000000857	mapk14a	441.183	384.049	230.558	372.469
scrib	ENSDARG00000000861	scrib	391.646	621.255	153.486	477.677
zgc:56699	ENSDARG00000000887	zgc:56699	13.9321	13.5547	25.6907	31.3926
skap2	ENSDARG00000000906	skap2	6.19204	21.4615	7.2461	5.93914
unk	ENSDARG00000000935	unk	78.9485	46.3118	46.7703	51.7554
dzip1	ENSDARG00000000943	dzip1	21.6721	7.90689	45.4528	9.33294
ncor2	ENSDARG00000000966	ncor2	868.433	888.96	831.984	1532.3
myh9b	ENSDARG00000001014	myh9b	252.325	712.749	307.63	470.889
znf384l	ENSDARG00000001015	znf384l	85.1405	89.2349	94.1993	63.6337
bysl	ENSDARG00000001057	bysl	1105.28	878.794	740.42	673.669
slc17a6a	ENSDARG00000001127	slc17a6a	0	7.90689	21.7383	1.6969
dicer1	ENSDARG00000001129	dicer1	356.042	551.223	343.202	414.892
rimbp2	ENSDARG00000001154	rimbp2	26.3162	33.8867	35.5718	3.3938
matr3l1.1	ENSDARG00000001162	matr3l1.1	295.67	328.701	301.701	354.652
hsd17b8	ENSDARG00000001169	hsd17b8	221.365	263.186	77.0722	181.568
arl14ep	ENSDARG00000001210	arl14ep	159.445	249.632	169.295	274.049
mycbp2	ENSDARG00000001220	mycbp2	281.738	377.271	244.391	254.535
map4k2	ENSDARG00000001234	map4k2	774.004	766.968	167.978	683.001
puf60b	ENSDARG00000001241	puf60b	849.857	787.3	563.879	929.052
srrm1	ENSDARG00000001244	srrm1	789.485	797.466	1241.72	1176.8
pcgf1	ENSDARG00000001249	pcgf1	24.7681	42.9231	28.9844	32.2411
psmb8a	ENSDARG00000001303	psmb8a	9.28805	11.2956	3.29368	1.6969
g2e3	ENSDARG00000001313	g2e3	13.9321	31.6275	23.0558	34.7864
slc6a13l	ENSDARG00000001354	slc6a13l	3979.93	5320.2	550.045	2369.72
actn3b	ENSDARG00000001431	actn3b	275.546	7.90689	1013.14	50.9069
slc2a1a	ENSDARG00000001437	slc2a1a	83.5925	27.1093	83.6595	8.48449
inppl1b	ENSDARG00000001442	inppl1b	4.64403	2.25911	13.8335	4.24225
mier1b	ENSDARG00000001447	mier1b	27.8642	47.4413	26.3495	24.605
adam8a	ENSDARG00000001452	adam8a	4.64403	32.7571	60.6038	33.0895
tdh2	ENSDARG00000001463	tdh2	88.2365	25.9798	65.2149	16.969
mhc1zea	ENSDARG00000001470	mhc1zea	38.7002	44.0526	52.0402	80.6027
skap1	ENSDARG00000001498	skap1	3.09602	6.77733	10.5398	8.48449
sp3a	ENSDARG00000001549	sp3a	295.67	218.004	206.843	106.905
tomm34	ENSDARG00000001557	tomm34	91.3325	131.028	382.726	512.463
kifc1	ENSDARG00000001558	kifc1	44.8923	48.5709	61.9212	33.938
csmd2	ENSDARG00000001559	csmd2	4.64403	11.2956	13.8335	5.93914
echs1	ENSDARG00000001578	echs1	4880.87	4835.63	1301.66	2339.17
nfyal	ENSDARG00000001621	nfyal	40.2482	80.1984	50.7227	66.179
kirrela	ENSDARG00000001634	kirrela	1.54801	13.5547	27.0082	20.3628
gpm6bb	ENSDARG00000001676	gpm6bb	74.3044	75.6802	115.279	68.7244
uckl1a	ENSDARG00000001686	uckl1a	18.5761	10.166	20.4208	1.6969
flot1a	ENSDARG00000001710	flot1a	18.5761	22.5911	102.104	56.8461
si:ch211-247n2.1	ENSDARG00000001712	si:ch211-247n2.1	1.54801	1.12956	29.6431	8.48449
strn3	ENSDARG00000001729	strn3	671.836	518.466	450.576	739.848
gulp1a	ENSDARG00000001733	gulp1a	15.4801	12.4251	34.2543	18.6659
fkbp8	ENSDARG00000001734	fkbp8	521.679	630.292	360.988	747.484
noc2l	ENSDARG00000001754	noc2l	453.567	396.474	361.646	464.102
slc29a2	ENSDARG00000001767	slc29a2	4.64403	29.3684	28.3257	35.6349
ptpra	ENSDARG00000001769	ptpra	74.3044	94.8826	79.7071	87.3902
otol1a	ENSDARG00000001771	otol1a	0	4.51822	12.516	5.93914
stim2b	ENSDARG00000001776	stim2b	9.28805	42.9231	6.58737	21.2112
nup155	ENSDARG00000001777	nup155	263.162	323.053	243.074	312.229
tspan11	ENSDARG00000001781	tspan11	3.09602	4.51822	16.4684	1.6969
prkacba	ENSDARG00000001782	prkacba	18.5761	21.4615	52.0402	126.419
irx2a	ENSDARG00000001785	irx2a	6.19204	12.4251	23.0558	5.93914
atp5o	ENSDARG00000001788	atp5o	5404.1	7778.12	4422.76	7022.61
kcnh6a	ENSDARG00000001803	kcnh6a	10.8361	10.166	23.0558	16.1205
zgc:112148	ENSDARG00000001804	zgc:112148	167.185	204.449	90.2469	142.539
tnfrsf21	ENSDARG00000001807	tnfrsf21	80.4965	145.713	115.938	127.267
CABZ01112877.1	ENSDARG00000001817	CABZ01112877.1	10.8361	5.64778	3.29368	4.24225
c3b.2	ENSDARG00000001818	c3b.2	11048.1	11477.4	589.569	2153.36
cfap43	ENSDARG00000001825	cfap43	1.54801	0	6.58737	4.24225
zgc:112982	ENSDARG00000001829	zgc:112982	424.154	367.105	457.822	535.371
nalcn	ENSDARG00000001835	nalcn	23.2201	14.6842	30.3019	27.1504
aff4	ENSDARG00000001857	aff4	359.138	295.943	322.122	332.592
dbx1b	ENSDARG00000001859	dbx1b	0	5.64778	12.516	1.6969
atp1a1a.4	ENSDARG00000001870	atp1a1a.4	989.178	203.32	704.189	120.48
phgdh	ENSDARG00000001873	phgdh	119.197	75.6802	116.596	158.66
nav2b	ENSDARG00000001879	nav2b	1184.23	1125.04	194.327	260.474
stx3a	ENSDARG00000001880	stx3a	38.7002	32.7571	101.445	17.8174
kbtbd12	ENSDARG00000001882	kbtbd12	10.8361	4.51822	42.8179	0
ppm1ba	ENSDARG00000001888	ppm1ba	447.375	294.814	283.915	344.47
tuba1a	ENSDARG00000001889	tuba1a	65.0164	81.328	166.002	76.3604
STT3B	ENSDARG00000001890	STT3B	1315.81	490.227	483.513	1102.14
man2b1	ENSDARG00000001897	man2b1	433.443	415.676	200.256	404.71
manea	ENSDARG00000001898	manea	125.389	119.733	82.3421	175.629
VILL	ENSDARG00000001909	VILL	10.8361	16.9433	51.3815	5.09069
rorab	ENSDARG00000001910	rorab	252.325	66.6438	490.759	76.3604
drd4-rs	ENSDARG00000001912	drd4-rs	4.64403	2.25911	17.1272	0.848449
palmda	ENSDARG00000001913	palmda	12.3841	7.90689	17.1272	5.93914
pink1	ENSDARG00000001929	pink1	326.63	254.15	134.382	220.597
klhl15	ENSDARG00000001930	klhl15	85.1405	105.049	96.8343	139.994
prkag2b	ENSDARG00000001933	prkag2b	26.3162	20.332	8.56358	0.848449
b3gat3	ENSDARG00000001939	b3gat3	41.7962	24.8502	65.2149	124.722
dnajc1	ENSDARG00000001940	dnajc1	724.468	794.077	629.093	1015.59
ak1	ENSDARG00000001950	ak1	434.991	65.5142	1803.62	106.056
pfkfb3	ENSDARG00000001953	pfkfb3	63.4684	22.5911	514.473	246.05
dock5	ENSDARG00000001968	dock5	23.2201	32.7571	32.9368	27.1504
txlng	ENSDARG00000001969	txlng	109.909	218.004	127.795	176.477
hsd11b2	ENSDARG00000001975	hsd11b2	83.5925	49.7004	323.44	55.9976
fkbp16	ENSDARG00000001976	fkbp16	38.7002	9.03644	46.7703	16.1205
myhb	ENSDARG00000001993	myhb	60.3723	6.77733	125.16	5.09069
stxbp1a	ENSDARG00000001994	stxbp1a	136.225	65.5142	268.106	89.9356
adamts18	ENSDARG00000001999	adamts18	54.1803	28.2389	51.3815	14.4236
lmcd1	ENSDARG00000002002	lmcd1	13.9321	5.64778	20.4208	1.6969
rxrbb	ENSDARG00000002006	rxrbb	109.909	72.2915	48.7465	43.2709
grb10a	ENSDARG00000002013	grb10a	133.129	82.4575	91.5644	27.1504
ppil2	ENSDARG00000002016	ppil2	226.009	241.725	115.938	221.445
rictorb	ENSDARG00000002020	rictorb	151.705	146.842	97.493	130.661
pygb	ENSDARG00000002021	pygb	335.918	384.049	143.605	331.744
qkib	ENSDARG00000002026	qkib	1.54801	4.51822	13.8335	5.93914
tox4a	ENSDARG00000002031	tox4a	114.553	97.1417	201.573	299.502
pfkfb2b	ENSDARG00000002037	pfkfb2b	18.5761	29.3684	10.5398	6.78759
brf2	ENSDARG00000002060	brf2	3.09602	3.38867	15.1509	11.8783
adss	ENSDARG00000002071	adss	51.0843	55.3482	33.5956	19.5143
mnat1	ENSDARG00000002077	mnat1	49.5363	64.3846	44.7941	50.0585
csnk2a1	ENSDARG00000002082	csnk2a1	1486.09	1202.98	1509.17	2356.14
lamb2	ENSDARG00000002084	lamb2	17.0281	2.25911	54.0164	1.6969
stam	ENSDARG00000002127	stam	332.822	395.344	679.157	1020.68
cwf19l1	ENSDARG00000002128	cwf19l1	65.0164	109.567	98.1518	123.874
celf2	ENSDARG00000002131	celf2	111.457	80.1984	333.979	77.2089
psme1	ENSDARG00000002165	psme1	80.4965	96.0122	55.3339	93.3294
cacnb1	ENSDARG00000002167	cacnb1	120.745	39.5344	27.0082	19.5143
tra2b	ENSDARG00000002168	tra2b	255.421	242.854	267.447	260.474
aplnra	ENSDARG00000002172	aplnra	40.2482	15.8138	114.62	20.3628
itfg2	ENSDARG00000002174	itfg2	83.5925	99.4008	35.5718	42.4225
igbp1	ENSDARG00000002184	igbp1	256.969	259.798	355.059	534.523
chmp2bb	ENSDARG00000002190	chmp2bb	1071.22	757.931	583.641	796.694
aspn	ENSDARG00000002192	aspn	12.3841	4.51822	69.1673	12.7267
rho	ENSDARG00000002193	rho	13627.1	6908.36	14786	3774.75
rhd	ENSDARG00000002194	rhd	4.64403	2.25911	14.4922	14.4236
bach1b	ENSDARG00000002196	bach1b	303.41	263.186	388.655	520.099
pygl	ENSDARG00000002197	pygl	21772.7	33476.6	1998.61	8688.12
hspb11	ENSDARG00000002204	hspb11	34.0562	4.51822	277.328	15.2721
stk25a	ENSDARG00000002210	stk25a	63.4684	55.3482	15.1509	20.3628
invs	ENSDARG00000002213	invs	208.981	228.17	46.1116	72.1182
rtca	ENSDARG00000002215	rtca	130.033	184.117	534.894	572.703
tbx3a	ENSDARG00000002216	tbx3a	51.0843	35.0162	225.288	180.72
scocb	ENSDARG00000002217	scocb	113.005	118.603	282.598	261.322
si:dkey-103j14.5	ENSDARG00000002219	si:dkey-103j14.5	86.6885	35.0162	38.2067	18.6659
C5H9orf78	ENSDARG00000002220	C5H9orf78	150.157	131.028	176.541	191.749
sypb	ENSDARG00000002230	sypb	486.075	197.672	603.403	161.205
PLPP2 (1 of 2)	ENSDARG00000002231	PLPP2 (1 of 2)	249.229	163.785	152.827	142.539
mmp14a	ENSDARG00000002235	mmp14a	30.9602	31.6275	131.089	44.9678
psmb6	ENSDARG00000002240	psmb6	791.033	1111.48	1557.91	2251.78
tbxas1	ENSDARG00000002249	tbxas1	794.129	582.85	183.788	128.116
epb41l3a	ENSDARG00000002255	epb41l3a	30.9602	20.332	102.104	22.9081
ca15c	ENSDARG00000002259	ca15c	3.09602	4.51822	11.8573	0.848449
mrpl41	ENSDARG00000002264	mrpl41	170.281	281.259	171.272	214.658
dcaf13	ENSDARG00000002267	dcaf13	421.058	455.211	408.417	664.336
zfand5b	ENSDARG00000002271	zfand5b	1075.87	774.875	990.081	934.142
mcoln1a	ENSDARG00000002285	mcoln1a	318.89	344.514	285.892	450.526
ankrd22	ENSDARG00000002298	ankrd22	12.3841	3.38867	40.1829	14.4236
arsh	ENSDARG00000002299	arsh	68.1124	198.802	12.516	27.9988
gins2	ENSDARG00000002304	gins2	17.0281	31.6275	13.1747	36.4833
me3	ENSDARG00000002305	me3	78.9485	44.0526	190.375	55.1492
fabp11b	ENSDARG00000002311	fabp11b	4.64403	5.64778	19.7621	5.09069
frmd6	ENSDARG00000002332	frmd6	65.0164	140.065	100.787	106.905
fam102bb	ENSDARG00000002333	fam102bb	86.6885	67.7733	29.6431	43.2709
dlc	ENSDARG00000002336	dlc	529.419	487.968	196.304	231.627
ccdc101	ENSDARG00000002339	ccdc101	100.621	85.8462	42.1591	82.2996
tubb4b	ENSDARG00000002344	tubb4b	2527.9	2150.67	4599.3	6174.16
tagapa	ENSDARG00000002353	tagapa	18.5761	45.1822	83.0008	33.0895
shpk	ENSDARG00000002355	shpk	30.9602	67.7733	12.516	29.6957
ubald1a	ENSDARG00000002362	ubald1a	667.192	720.656	369.551	580.339
cers5	ENSDARG00000002365	cers5	49.5363	71.162	100.128	107.753
UBC	ENSDARG00000002369	UBC	2209.01	3084.81	2263.42	2847.39
mief2	ENSDARG00000002377	mief2	130.033	180.729	94.8581	159.508
atm	ENSDARG00000002385	atm	66.5644	71.162	48.0878	41.574
tlcd1	ENSDARG00000002391	tlcd1	6.19204	13.5547	27.0082	3.3938
ugt5d1	ENSDARG00000002394	ugt5d1	416.414	737.599	171.93	684.698
cry-dash	ENSDARG00000002396	cry-dash	387.002	168.304	159.414	129.813
gale	ENSDARG00000002401	gale	63.4684	91.494	174.565	277.443
ercc3	ENSDARG00000002402	ercc3	297.218	286.907	243.074	456.466
nusap1	ENSDARG00000002403	nusap1	13.9321	44.0526	63.2387	36.4833
si:ch211-225b11.1	ENSDARG00000002405	si:ch211-225b11.1	151.705	238.336	596.157	1033.41
pde4cb	ENSDARG00000002411	pde4cb	156.349	143.453	25.032	31.3926
prdm1a	ENSDARG00000002445	prdm1a	77.4004	37.2753	176.541	33.938
arhgef37	ENSDARG00000002463	arhgef37	4.64403	13.5547	13.1747	4.24225
rdh14b	ENSDARG00000002467	rdh14b	239.941	246.243	121.208	159.508
ercc6l	ENSDARG00000002479	ercc6l	7.74004	38.4049	25.6907	55.1492
WNT7A (1 of 2)	ENSDARG00000002483	WNT7A (1 of 2)	9.28805	6.77733	7.90484	0
noc3l	ENSDARG00000002487	noc3l	215.173	221.393	226.605	260.474
itgb6	ENSDARG00000002494	itgb6	17.0281	13.5547	38.8655	5.09069
C7H16orf87	ENSDARG00000002506	C7H16orf87	57.2763	48.5709	130.43	124.722
itga10	ENSDARG00000002507	itga10	3.09602	1.12956	8.56358	0.848449
ankrd33ab	ENSDARG00000002508	ankrd33ab	17.0281	28.2389	33.5956	5.93914
zgc:153911	ENSDARG00000002509	zgc:153911	74.3044	89.2349	2615.18	3628.82
hsdl2	ENSDARG00000002523	hsdl2	2896.32	5017.48	826.714	1699.44
adora2b	ENSDARG00000002533	adora2b	60.3723	28.2389	13.8335	18.6659
tm9sf4	ENSDARG00000002536	tm9sf4	907.133	966.899	772.698	1363.46
smu1a	ENSDARG00000002538	smu1a	391.646	394.215	393.266	594.763
rundc3ab	ENSDARG00000002546	rundc3ab	12.3841	16.9433	48.0878	23.7566
eif3eb	ENSDARG00000002549	eif3eb	58.8243	75.6802	24.3733	84.8449
mapkapk2a	ENSDARG00000002552	mapkapk2a	1263.18	1587.02	1515.09	2138.94
syngr1a	ENSDARG00000002564	syngr1a	29.4122	15.8138	58.6276	11.0298
tmod2	ENSDARG00000002571	tmod2	44.8923	33.8867	46.1116	61.0883
cabp5a	ENSDARG00000002576	cabp5a	35.6042	12.4251	182.47	36.4833
tbx15	ENSDARG00000002582	tbx15	9.28805	1.12956	23.7145	8.48449
dpysl3	ENSDARG00000002587	dpysl3	44.8923	51.9595	125.16	39.8771
mylpfb	ENSDARG00000002589	mylpfb	484.527	25.9798	1667.92	55.9976
ruvbl1	ENSDARG00000002591	ruvbl1	188.857	199.931	366.916	425.073
slc45a2	ENSDARG00000002593	slc45a2	15.4801	0	12.516	5.93914
pcsk1	ENSDARG00000002600	pcsk1	20.1241	4.51822	57.3101	15.2721
irx7	ENSDARG00000002601	irx7	1.54801	4.51822	18.4446	0
unm_sa1614	ENSDARG00000002607	unm_sa1614	12.3841	27.1093	18.4446	10.1814
rnf145a	ENSDARG00000002609	rnf145a	60.3723	25.9798	147.557	39.0287
rpa3	ENSDARG00000002613	rpa3	26.3162	88.1053	59.2863	98.4201
anxa11b	ENSDARG00000002632	anxa11b	1317.36	1126.17	320.146	643.124
b4galt1	ENSDARG00000002634	b4galt1	54.1803	56.4778	82.3421	139.994
FAM184A (1 of 2)	ENSDARG00000002635	FAM184A (1 of 2)	20.1241	0	26.3495	11.8783
sh3gl1b	ENSDARG00000002642	sh3gl1b	61.9204	74.5506	85.6358	72.9666
rgs5a	ENSDARG00000002644	rgs5a	52.6323	92.6235	263.495	42.4225
stxbp5a	ENSDARG00000002656	stxbp5a	38.7002	4.51822	95.5168	39.8771
mapre1b	ENSDARG00000002659	mapre1b	500.007	694.676	1290.46	2021.85
optn	ENSDARG00000002663	optn	373.07	314.016	381.408	514.16
ATG14	ENSDARG00000002670	ATG14	43.3443	35.0162	146.24	100.965
tbcela	ENSDARG00000002682	tbcela	77.4004	62.1255	50.7227	83.148
rabif	ENSDARG00000002690	rabif	176.473	218.004	295.114	403.862
gnb3b	ENSDARG00000002696	gnb3b	2520.16	807.632	1678.46	699.122
her11	ENSDARG00000002707	her11	7.74004	6.77733	10.5398	17.8174
ncl	ENSDARG00000002710	ncl	4373.13	2861.16	3561.79	4238.85
utp15	ENSDARG00000002720	utp15	270.902	259.798	318.829	457.314
sdc2	ENSDARG00000002731	sdc2	5763.24	5044.59	2064.48	3570.27
spon2b	ENSDARG00000002732	spon2b	4.64403	7.90689	22.397	11.8783
tdh	ENSDARG00000002745	tdh	13065.2	7240.45	4140.82	4546.84
sema6d	ENSDARG00000002748	sema6d	97.5246	37.2753	119.89	27.1504
phf20a	ENSDARG00000002750	phf20a	12.3841	10.166	25.6907	19.5143
pdcd2l	ENSDARG00000002754	pdcd2l	88.2365	81.328	46.7703	44.1193
dedd1	ENSDARG00000002758	dedd1	885.461	572.684	350.448	295.26
gdf5	ENSDARG00000002760	gdf5	0	5.64778	9.22231	0
miox	ENSDARG00000002764	miox	12877.9	11881.8	732.515	2903.39
pvalb2	ENSDARG00000002768	pvalb2	7757.07	415.676	25680.8	1033.41
SLC4A5 (1 of 2)	ENSDARG00000002771	SLC4A5 (1 of 2)	10.8361	11.2956	42.1591	5.93914
pdx1	ENSDARG00000002779	pdx1	10.8361	3.38867	51.3815	36.4833
tle3a	ENSDARG00000002787	tle3a	80.4965	90.3644	416.98	402.165
ap2m1a	ENSDARG00000002790	ap2m1a	1578.97	1555.4	1693.61	2418.93
atp1a1a.1	ENSDARG00000002791	atp1a1a.1	7784.94	5391.37	3385.25	5802.54
arcn1a	ENSDARG00000002792	arcn1a	479.883	693.547	608.014	1158.13
RNF14 (1 of 5)	ENSDARG00000002794	RNF14 (1 of 5)	7.74004	4.51822	34.2543	17.8174
meis3	ENSDARG00000002795	meis3	23.2201	4.51822	25.032	12.7267
cog8	ENSDARG00000002798	cog8	114.553	119.733	102.104	212.112
rasgrf2b	ENSDARG00000002816	rasgrf2b	6.19204	3.38867	23.7145	0.848449
cep57l1	ENSDARG00000002826	cep57l1	17.0281	49.7004	34.913	48.3616
trmt2a	ENSDARG00000002830	trmt2a	131.581	100.53	77.7309	109.45
col4a4	ENSDARG00000002831	col4a4	9.28805	10.166	27.0082	0.848449
si:dkey-28b4.8	ENSDARG00000002840	si:dkey-28b4.8	201.241	238.336	117.255	88.2387
fndc1	ENSDARG00000002847	fndc1	3.09602	12.4251	16.4684	0
zgc:113210	ENSDARG00000002872	zgc:113210	34.0562	62.1255	75.096	94.1778
reps1	ENSDARG00000002877	reps1	346.754	384.049	285.892	519.251
vps50	ENSDARG00000002880	vps50	116.101	93.7531	83.0008	24.605
aven	ENSDARG00000002894	aven	94.4285	50.83	55.3339	95.0263
INPP1	ENSDARG00000002897	INPP1	103.717	27.1093	55.3339	289.321
tjp3	ENSDARG00000002909	tjp3	222.913	167.174	115.279	260.474
adipor1a	ENSDARG00000002912	adipor1a	459.759	475.543	550.045	828.935
sec31b	ENSDARG00000002916	sec31b	170.281	121.992	263.495	282.534
gls2b	ENSDARG00000002917	gls2b	1280.2	1418.72	764.793	1775.8
gbx2	ENSDARG00000002933	gbx2	10.8361	4.51822	46.7703	10.1814
meis1a	ENSDARG00000002937	meis1a	20.1241	23.7207	52.0402	11.0298
bgnb	ENSDARG00000002945	bgnb	12.3841	23.7207	67.8499	24.605
abcd3b	ENSDARG00000002947	abcd3b	40.2482	80.1984	68.5086	93.3294
ppp6c	ENSDARG00000002949	ppp6c	775.552	800.855	810.905	1175.95
smo	ENSDARG00000002952	smo	29.4122	13.5547	79.7071	17.8174
si:dkey-32n7.4	ENSDARG00000002956	si:dkey-32n7.4	6.19204	3.38867	9.88105	9.33294
pdap1b	ENSDARG00000002967	pdap1b	549.543	448.433	585.617	791.603
a1cf	ENSDARG00000002968	a1cf	3653.3	4124.01	646.221	2530.07
ss18	ENSDARG00000002970	ss18	311.15	253.02	444.647	513.312
phc1	ENSDARG00000002971	phc1	57.2763	64.3846	57.9688	106.905
gda	ENSDARG00000002986	gda	12015.6	6482.52	1432.09	2939.88
tnnt2d	ENSDARG00000002988	tnnt2d	40.2482	18.0729	426.861	21.2112
cep135	ENSDARG00000002991	cep135	20.1241	21.4615	34.913	46.6647
itpkca	ENSDARG00000002994	itpkca	272.45	274.482	162.708	239.263
prkcea	ENSDARG00000003008	prkcea	131.581	97.1417	205.526	71.2697
zgc:55512	ENSDARG00000003017	zgc:55512	328.178	341.126	808.929	828.086
lrrc4.2	ENSDARG00000003020	lrrc4.2	1.54801	3.38867	4.61116	3.3938
hdac8	ENSDARG00000003021	hdac8	111.457	119.733	85.6358	184.113
limk1b	ENSDARG00000003022	limk1b	6.19204	4.51822	9.88105	0
scnm1	ENSDARG00000003027	scnm1	60.3723	30.498	39.5242	55.9976
eif4a1b	ENSDARG00000003032	eif4a1b	2975.27	3089.33	1345.14	1469.51
hspa9	ENSDARG00000003035	hspa9	4360.74	4703.47	3595.38	6464.33
CABZ01111496.1	ENSDARG00000003041	CABZ01111496.1	30.9602	49.7004	103.422	25.4535
sorbs2a	ENSDARG00000003046	sorbs2a	3.09602	15.8138	23.7145	7.63604
tacr3l	ENSDARG00000003054	tacr3l	6.19204	33.8867	3.95242	5.09069
fgfr1op	ENSDARG00000003058	fgfr1op	125.389	126.51	173.248	207.022
cd276	ENSDARG00000003061	cd276	7.74004	5.64778	26.3495	15.2721
gorasp1a	ENSDARG00000003068	gorasp1a	182.665	178.47	162.049	225.687
btbd7	ENSDARG00000003069	btbd7	17.0281	7.90689	8.56358	4.24225
si:ch73-111m19.2	ENSDARG00000003077	si:ch73-111m19.2	6.19204	9.03644	9.88105	3.3938
mybphb	ENSDARG00000003081	mybphb	656.356	38.4049	2036.15	33.0895
stambpl1	ENSDARG00000003085	stambpl1	1.54801	2.25911	8.56358	2.54535
ubxn6	ENSDARG00000003087	ubxn6	111.457	112.956	133.724	162.902
oclnb	ENSDARG00000003091	oclnb	27.8642	10.166	56.6513	2.54535
kdm5bb	ENSDARG00000003098	kdm5bb	766.264	860.721	557.95	854.388
rcan1a	ENSDARG00000003109	rcan1a	140.869	178.47	230.558	234.172
ada	ENSDARG00000003113	ada	2122.32	1345.3	532.918	700.819
zgc:123105	ENSDARG00000003127	zgc:123105	2190.43	1715.79	846.477	1394.85
apip	ENSDARG00000003132	apip	475.239	665.308	354.4	545.553
dachc	ENSDARG00000003142	dachc	13.9321	13.5547	32.2781	9.33294
pxmp2	ENSDARG00000003144	pxmp2	3880.86	3700.42	855.699	1951.43
skp1	ENSDARG00000003151	skp1	2642.45	2751.6	2563.8	3902.02
cpsf5	ENSDARG00000003153	cpsf5	287.93	295.943	280.622	312.229
nfkbil1	ENSDARG00000003157	nfkbil1	44.8923	50.83	28.9844	46.6647
nr2f6b	ENSDARG00000003165	nr2f6b	701.248	702.583	580.347	1062.26
mlst8	ENSDARG00000003167	mlst8	173.377	216.875	84.3183	182.417
magi1b	ENSDARG00000003169	magi1b	195.049	141.194	129.771	131.51
stx5al	ENSDARG00000003175	stx5al	405.578	404.381	283.257	461.556
sult1st4	ENSDARG00000003181	sult1st4	456.663	343.385	32.9368	71.2697
psmd1	ENSDARG00000003189	psmd1	1142.43	1145.37	1770.03	3106.17
rassf7b	ENSDARG00000003193	rassf7b	320.438	298.203	272.717	341.925
wdr21	ENSDARG00000003197	wdr21	108.361	99.4008	130.43	152.721
rhcga	ENSDARG00000003203	rhcga	72.7564	23.7207	246.367	21.2112
ngly1	ENSDARG00000003205	ngly1	239.941	201.061	291.82	430.164
chchd6a	ENSDARG00000003206	chchd6a	131.581	136.676	54.6751	69.5728
mterf3	ENSDARG00000003207	mterf3	198.145	160.397	233.851	247.747
pomk	ENSDARG00000003208	pomk	133.129	116.344	112.644	172.235
ANO2 (1 of 3)	ENSDARG00000003210	ANO2 (1 of 3)	15.4801	5.64778	27.0082	5.09069
naa15a	ENSDARG00000003213	naa15a	1164.1	1189.42	684.427	1074.14
anxa2a	ENSDARG00000003216	anxa2a	120.745	64.3846	279.304	67.0275
urb2	ENSDARG00000003217	urb2	256.969	397.603	159.414	222.294
bin2a	ENSDARG00000003219	bin2a	58.8243	20.332	76.4134	27.9988
nup88	ENSDARG00000003235	nup88	250.777	182.988	291.162	397.923
gbp3	ENSDARG00000003244	gbp3	428.798	271.093	131.747	223.142
pik3cd	ENSDARG00000003250	pik3cd	4.64403	14.6842	21.0796	4.24225
zbtb22b	ENSDARG00000003251	zbtb22b	105.265	241.725	30.9606	60.2399
zgc:101559	ENSDARG00000003257	zgc:101559	320.438	224.781	160.073	322.411
lox	ENSDARG00000003259	lox	9.28805	2.25911	63.2387	12.7267
clcn3	ENSDARG00000003269	clcn3	301.862	332.089	208.161	299.502
dhps	ENSDARG00000003270	dhps	368.426	395.344	260.86	511.615
pik3ip1	ENSDARG00000003281	pik3ip1	74.3044	100.53	225.947	70.4213
wdr12	ENSDARG00000003287	wdr12	278.642	263.186	321.463	483.616
sox9a	ENSDARG00000003293	sox9a	30.9602	22.5911	42.8179	26.3019
stx16	ENSDARG00000003307	stx16	77.4004	49.7004	115.938	224.839
emc2	ENSDARG00000003308	emc2	747.688	737.599	656.76	1079.23
pank2	ENSDARG00000003311	pank2	168.733	216.875	320.146	274.049
EPS8L1 (1 of 2)	ENSDARG00000003313	EPS8L1 (1 of 2)	95.9766	125.381	76.4134	228.233
fam91a1	ENSDARG00000003320	fam91a1	326.63	266.575	254.272	473.435
cacng5a	ENSDARG00000003326	cacng5a	26.3162	18.0729	16.4684	16.969
slf2	ENSDARG00000003328	slf2	32.5082	37.2753	41.5004	74.6635
commd2	ENSDARG00000003373	commd2	323.534	483.45	199.597	361.439
gng12a	ENSDARG00000003375	gng12a	447.375	490.227	379.432	708.455
PAOX	ENSDARG00000003380	PAOX	130.033	205.579	159.414	276.594
si:ch211-266g18.6	ENSDARG00000003381	si:ch211-266g18.6	4.64403	3.38867	32.2781	16.1205
cwc25	ENSDARG00000003382	cwc25	184.213	161.526	166.002	226.536
asb8	ENSDARG00000003383	asb8	249.229	260.927	235.169	398.771
col4a3	ENSDARG00000003395	col4a3	4.64403	10.166	31.6194	1.6969
rbpja	ENSDARG00000003398	rbpja	187.309	178.47	254.272	274.897
fgf8a	ENSDARG00000003399	fgf8a	1.54801	1.12956	12.516	2.54535
tenm1	ENSDARG00000003403	tenm1	108.361	110.696	44.7941	51.7554
foxa2	ENSDARG00000003411	foxa2	365.33	553.482	152.168	356.349
capslb	ENSDARG00000003414	capslb	4.64403	0	8.56358	0
chrna5	ENSDARG00000003420	chrna5	7.74004	6.77733	11.1985	4.24225
igf2bp2a	ENSDARG00000003421	igf2bp2a	89.7845	169.433	109.35	102.662
hnrpdl	ENSDARG00000003429	hnrpdl	845.213	1181.51	544.775	758.513
dhrs7	ENSDARG00000003444	dhrs7	495.363	436.008	171.272	267.261
ippk	ENSDARG00000003446	ippk	71.2084	62.1255	103.422	136.6
pde10a	ENSDARG00000003449	pde10a	3.09602	11.2956	9.88105	2.54535
fech	ENSDARG00000003462	fech	100.621	47.4413	21.7383	41.574
neurod4	ENSDARG00000003469	neurod4	145.513	107.308	461.774	92.4809
sult1st5	ENSDARG00000003475	sult1st5	109.909	110.696	372.845	694.88
ppp1caa	ENSDARG00000003486	ppp1caa	1308.07	1291.08	810.905	1151.35
nup93	ENSDARG00000003487	nup93	190.405	246.243	177.859	335.986
madd	ENSDARG00000003495	madd	105.265	136.676	150.192	52.6038
anks1b	ENSDARG00000003512	anks1b	61.9204	57.6073	94.1993	27.9988
impa1	ENSDARG00000003517	impa1	109.909	272.223	204.208	350.409
aprt	ENSDARG00000003519	aprt	365.33	471.024	184.446	463.253
tbc1d14	ENSDARG00000003520	tbc1d14	60.3723	60.996	39.5242	51.7554
itln3	ENSDARG00000003523	itln3	3055.77	3846.14	111.326	246.899
psma5	ENSDARG00000003526	psma5	777.1	1093.41	1642.89	2368.02
mak16	ENSDARG00000003527	mak16	487.623	449.563	608.014	613.429
tcea1	ENSDARG00000003531	tcea1	165.637	279	552.021	733.06
col8a1b	ENSDARG00000003533	col8a1b	24.7681	50.83	5.92863	12.7267
adarb1b	ENSDARG00000003544	adarb1b	21.6721	37.2753	19.7621	10.1814
dohh	ENSDARG00000003564	dohh	335.918	344.514	262.177	377.56
hsp90b1	ENSDARG00000003570	hsp90b1	3306.55	8929.13	1047.39	3003.51
dctn5	ENSDARG00000003573	dctn5	207.433	250.761	306.313	472.586
klhl32	ENSDARG00000003576	klhl32	27.8642	14.6842	12.516	14.4236
pla2g7	ENSDARG00000003584	pla2g7	651.712	623.514	611.308	1032.56
surf1	ENSDARG00000003592	surf1	354.494	421.324	173.906	254.535
rpl3	ENSDARG00000003599	rpl3	28251.2	28924.5	11149.1	11526.2
nr2f6a	ENSDARG00000003607	nr2f6a	328.178	273.352	330.686	429.315
slc26a3.2	ENSDARG00000003615	slc26a3.2	1433.46	1099.06	177.2	313.926
arih1	ENSDARG00000003616	arih1	261.614	280.13	309.606	402.165
clockb	ENSDARG00000003631	clockb	136.225	201.061	112.644	160.357
atp6v1e1a	ENSDARG00000003635	atp6v1e1a	580.503	920.587	206.843	625.307
tfg	ENSDARG00000003641	tfg	1586.71	1659.32	3093.43	3835.84
zfyve19	ENSDARG00000003642	zfyve19	85.1405	75.6802	42.8179	82.2996
tmem59l	ENSDARG00000003655	tmem59l	63.4684	59.8664	165.343	64.4821
cryl1	ENSDARG00000003675	cryl1	421.058	561.389	125.819	257.08
runx1t1	ENSDARG00000003680	runx1t1	44.8923	40.664	76.4134	25.4535
eif5	ENSDARG00000003681	eif5	2024.8	2263.63	2053.94	3263.13
obsl1a	ENSDARG00000003684	obsl1a	7.74004	15.8138	5.92863	0
hars	ENSDARG00000003693	hars	1342.12	1265.1	1050.03	1430.49
vdac3	ENSDARG00000003695	vdac3	5809.68	5383.46	2324.68	3457.43
slc5a8l	ENSDARG00000003697	slc5a8l	23.2201	4.51822	36.8892	2.54535
atp7a	ENSDARG00000003699	atp7a	60.3723	123.122	159.414	222.294
prnprs3	ENSDARG00000003705	prnprs3	455.115	343.385	728.563	873.054
mitfa	ENSDARG00000003732	mitfa	6.19204	0	11.8573	2.54535
polb	ENSDARG00000003749	polb	97.5246	101.66	291.82	376.711
pfas	ENSDARG00000003750	pfas	617.656	720.656	152.168	302.896
lats1	ENSDARG00000003751	lats1	142.417	168.304	266.788	241.808
tspan2a	ENSDARG00000003754	tspan2a	43.3443	66.6438	175.883	50.0585
cnpy1	ENSDARG00000003757	cnpy1	781.745	1114.87	696.943	1292.19
tada2b	ENSDARG00000003769	tada2b	35.6042	35.0162	31.6194	39.8771
pip4k2aa	ENSDARG00000003776	pip4k2aa	117.649	131.028	71.8023	143.388
ctnnd2b	ENSDARG00000003779	ctnnd2b	43.3443	59.8664	136.358	47.5131
dennd5b	ENSDARG00000003789	dennd5b	1707.45	1922.5	779.944	1819.07
IDH2	ENSDARG00000003795	IDH2	369.974	163.785	813.54	131.51
asb2a.1	ENSDARG00000003797	asb2a.1	6.19204	2.25911	8.56358	0
LHX3	ENSDARG00000003803	LHX3	1.54801	2.25911	9.88105	5.93914
aqp3a	ENSDARG00000003808	aqp3a	224.461	117.474	484.171	123.874
plxnb2a	ENSDARG00000003811	plxnb2a	885.461	969.158	401.829	1136.07
prkag1	ENSDARG00000003818	prkag1	388.55	416.806	364.281	572.703
nr1d2a	ENSDARG00000003820	nr1d2a	777.1	864.11	687.721	720.333
ankrd16	ENSDARG00000003822	ankrd16	63.4684	53.0891	32.9368	13.5752
snapc1b	ENSDARG00000003827	snapc1b	88.2365	67.7733	71.1436	134.903
galnt2	ENSDARG00000003829	galnt2	784.841	1170.22	318.829	744.938
stom	ENSDARG00000003835	stom	287.93	262.057	301.701	256.232
usb1	ENSDARG00000003841	usb1	83.5925	93.7531	51.3815	133.206
chm	ENSDARG00000003845	chm	229.105	238.336	209.478	241.808
mrpl21	ENSDARG00000003846	mrpl21	156.349	327.571	158.756	285.927
acsl1b	ENSDARG00000003854	acsl1b	80.4965	44.0526	96.8343	22.9081
cbx3a	ENSDARG00000003860	cbx3a	390.098	487.968	424.226	515.009
pard6b	ENSDARG00000003865	pard6b	65.0164	83.5871	53.3577	99.2685
tm9sf2	ENSDARG00000003866	tm9sf2	1678.04	1610.75	1266.75	1948.89
cdk20	ENSDARG00000003867	cdk20	4.64403	12.4251	5.26989	1.6969
decr1	ENSDARG00000003869	decr1	1252.34	2255.72	202.232	387.741
ccdc102a	ENSDARG00000003872	ccdc102a	17.0281	16.9433	7.90484	2.54535
pbrm1	ENSDARG00000003877	pbrm1	29.4122	36.1458	28.9844	11.8783
zdhhc23b	ENSDARG00000003899	zdhhc23b	77.4004	67.7733	69.1673	102.662
si:dkeyp-111e5.4	ENSDARG00000003900	si:dkeyp-111e5.4	0	0	4.61116	10.1814
ctsl.1	ENSDARG00000003902	ctsl.1	226.009	182.988	640.292	51.7554
sycp1	ENSDARG00000003904	sycp1	12.3841	4.51822	21.7383	11.8783
ftr01	ENSDARG00000003909	ftr01	13.9321	10.166	1.97621	5.93914
med13b	ENSDARG00000003910	med13b	387.002	298.203	380.75	428.467
setb	ENSDARG00000003920	setb	1459.77	1910.08	2123.77	2684.49
cldn12	ENSDARG00000003927	cldn12	496.911	512.818	827.373	1226.86
cndp2	ENSDARG00000003931	cndp2	408.674	490.227	243.733	298.654
nxnl2	ENSDARG00000003934	nxnl2	18.5761	13.5547	25.6907	7.63604
rpa1	ENSDARG00000003938	rpa1	198.145	371.624	404.464	571.006
mtfr1l	ENSDARG00000003940	mtfr1l	173.377	249.632	222.653	287.624
rrs1	ENSDARG00000003941	rrs1	379.262	433.749	688.38	890.023
pfn2	ENSDARG00000003952	pfn2	1009.3	1248.16	2642.85	4521.38
parp3	ENSDARG00000003961	parp3	88.2365	170.563	158.097	538.765
traf4a	ENSDARG00000003963	traf4a	233.749	237.207	400.512	498.04
isl2a	ENSDARG00000003971	isl2a	7.74004	3.38867	18.4446	4.24225
chordc1a	ENSDARG00000003973	chordc1a	71.2084	116.344	177.859	251.989
spoplb	ENSDARG00000003974	spoplb	202.789	179.599	175.224	285.079
zgc:153896	ENSDARG00000003977	zgc:153896	99.0726	83.5871	80.3659	61.0883
LTN1	ENSDARG00000003984	LTN1	503.103	384.049	245.709	505.676
crhr1	ENSDARG00000003989	crhr1	125.389	160.397	61.2625	42.4225
fhl2b	ENSDARG00000003991	fhl2b	0	2.25911	14.4922	1.6969
syt9a	ENSDARG00000003994	syt9a	4.64403	2.25911	16.4684	1.6969
phyhipla	ENSDARG00000003998	phyhipla	37.1522	14.6842	40.1829	10.1814
adcyap1a	ENSDARG00000004015	adcyap1a	3.09602	1.12956	16.4684	3.3938
spag1a	ENSDARG00000004017	spag1a	693.508	377.271	1604.02	2338.33
CHST13	ENSDARG00000004018	CHST13	52.6323	72.2915	112.644	122.177
isl1	ENSDARG00000004023	isl1	88.2365	68.9029	296.431	66.179
arhgdig	ENSDARG00000004034	arhgdig	82.0445	117.474	200.915	47.5131
cog2	ENSDARG00000004037	cog2	147.061	115.215	89.5882	164.599
phf6	ENSDARG00000004046	phf6	91.3325	94.8826	142.946	172.235
marcksa	ENSDARG00000004049	marcksa	18.5761	21.4615	27.6669	15.2721
CR354540.1	ENSDARG00000004051	CR354540.1	391.646	607.701	219.359	443.739
uhrf1bp1l	ENSDARG00000004055	uhrf1bp1l	561.927	562.518	455.846	930.749
galk2	ENSDARG00000004059	galk2	32.5082	25.9798	30.9606	66.179
bhlhe40	ENSDARG00000004060	bhlhe40	1103.73	272.223	1090.21	328.35
bach2b	ENSDARG00000004074	bach2b	32.5082	32.7571	53.3577	16.969
acsl4a	ENSDARG00000004078	acsl4a	363.782	102.79	818.151	743.241
cx39.9	ENSDARG00000004082	cx39.9	6.19204	4.51822	40.1829	0
acsbg2	ENSDARG00000004094	acsbg2	99.0726	86.9757	148.874	39.0287
tie1	ENSDARG00000004105	tie1	17.0281	75.6802	40.1829	7.63604
esr1	ENSDARG00000004111	esr1	1.54801	5.64778	7.90484	2.54535
tti1	ENSDARG00000004114	tti1	23.2201	46.3118	13.1747	38.1802
mgat4b	ENSDARG00000004115	mgat4b	213.625	151.36	54.0164	47.5131
mvk	ENSDARG00000004130	mvk	60.3723	65.5142	32.9368	64.4821
rttn	ENSDARG00000004131	rttn	10.8361	36.1458	23.0558	30.5442
usp19	ENSDARG00000004132	usp19	312.698	386.308	556.632	705.061
zgc:92630	ENSDARG00000004141	zgc:92630	5357.66	5263.73	2378.7	3750.99
grm2a	ENSDARG00000004150	grm2a	9.28805	0	3.29368	6.78759
rab23	ENSDARG00000004151	rab23	77.4004	86.9757	55.9926	81.4511
orai1b	ENSDARG00000004154	orai1b	43.3443	45.1822	37.548	62.7852
tmem63c	ENSDARG00000004158	tmem63c	3.09602	5.64778	17.1272	0
reep3b	ENSDARG00000004160	reep3b	416.414	354.68	877.437	1566.24
ik	ENSDARG00000004161	ik	472.143	404.381	365.599	605.793
zgc:110366	ENSDARG00000004167	zgc:110366	75.8524	73.4211	49.4052	70.4213
stmn1a	ENSDARG00000004169	stmn1a	168.733	354.68	332.003	232.475
rabac1	ENSDARG00000004171	rabac1	473.691	513.948	533.577	824.692
copa	ENSDARG00000004173	copa	1956.68	2123.56	1218	2429.11
cnot1	ENSDARG00000004174	cnot1	558.831	712.749	748.983	1024.08
ulk4	ENSDARG00000004176	ulk4	15.4801	5.64778	7.90484	2.54535
fam169ab	ENSDARG00000004177	fam169ab	21.6721	9.03644	40.1829	6.78759
nf1b	ENSDARG00000004184	nf1b	6.19204	56.4778	47.429	56.8461
zgc:122979	ENSDARG00000004187	zgc:122979	17.0281	3.38867	52.0402	20.3628
cbx1a	ENSDARG00000004189	cbx1a	312.698	607.701	279.963	358.894
tnfsf10l	ENSDARG00000004196	tnfsf10l	30.9602	19.2024	70.4848	11.0298
spam1	ENSDARG00000004199	spam1	363.782	639.328	30.9606	68.7244
ccdc106a	ENSDARG00000004211	ccdc106a	2575.89	1336.26	991.399	2760.85
rnd1l	ENSDARG00000004218	rnd1l	565.023	455.211	94.1993	188.356
pde3a	ENSDARG00000004227	pde3a	13.9321	9.03644	36.8892	6.78759
dlb	ENSDARG00000004232	dlb	29.4122	10.166	55.9926	19.5143
slit2	ENSDARG00000004246	slit2	54.1803	45.1822	192.351	42.4225
dhfr	ENSDARG00000004251	dhfr	357.59	403.251	162.708	305.442
wnt11	ENSDARG00000004256	wnt11	0	5.64778	6.58737	2.54535
cul5b	ENSDARG00000004260	cul5b	0	5.64778	5.92863	7.63604
tmed9	ENSDARG00000004261	tmed9	2162.57	2982.03	2142.87	3854.5
cyp46a1.2	ENSDARG00000004262	cyp46a1.2	219.817	390.826	96.8343	142.539
atl3	ENSDARG00000004270	atl3	835.925	719.527	706.166	1233.64
zgc:112496	ENSDARG00000004274	zgc:112496	13.9321	32.7571	10.5398	21.2112
seh1l	ENSDARG00000004280	seh1l	413.318	375.012	399.194	757.665
zgc:77375	ENSDARG00000004282	zgc:77375	3.09602	4.51822	13.8335	7.63604
hecw1b	ENSDARG00000004291	hecw1b	9.28805	39.5344	52.0402	14.4236
ambp	ENSDARG00000004296	ambp	46172.5	71564.1	9792.78	19707.8
irf2bpl	ENSDARG00000004297	irf2bpl	126.937	137.806	324.757	76.3604
rhogb	ENSDARG00000004301	rhogb	52.6323	81.328	88.9294	81.4511
slc45a1	ENSDARG00000004302	slc45a1	12.3841	19.2024	25.032	3.3938
vangl1	ENSDARG00000004305	vangl1	7.74004	5.64778	35.5718	0.848449
klhl18	ENSDARG00000004306	klhl18	47.9883	74.5506	58.6276	123.025
lypd6	ENSDARG00000004307	lypd6	3.09602	15.8138	15.8097	10.1814
fam8a1	ENSDARG00000004308	fam8a1	184.213	125.381	127.795	180.72
ldlrap1a	ENSDARG00000004311	ldlrap1a	10.8361	3.38867	32.2781	7.63604
cbwd	ENSDARG00000004318	cbwd	292.574	264.316	264.153	510.766
casp9	ENSDARG00000004325	casp9	82.0445	99.4008	144.922	200.234
exoc4	ENSDARG00000004336	exoc4	181.117	143.453	50.7227	76.3604
nelfe	ENSDARG00000004343	nelfe	116.101	124.251	92.2231	111.147
gnb3a	ENSDARG00000004358	gnb3a	74.3044	67.7733	378.774	86.5418
lhfp	ENSDARG00000004363	lhfp	309.602	184.117	152.168	238.414
fmnl3	ENSDARG00000004372	fmnl3	3.09602	6.77733	10.5398	5.09069
ppp1r13ba	ENSDARG00000004377	ppp1r13ba	65.0164	23.7207	79.0484	10.1814
yrk	ENSDARG00000004378	yrk	18.5761	65.5142	93.5406	17.8174
si:dkey-153k10.9	ENSDARG00000004386	si:dkey-153k10.9	51.0843	36.1458	89.5882	31.3926
hdr	ENSDARG00000004392	hdr	15.4801	20.332	54.6751	79.7542
b3gnt5b	ENSDARG00000004396	b3gnt5b	23.2201	12.4251	50.7227	34.7864
elovl6	ENSDARG00000004402	elovl6	23.2201	37.2753	63.2387	55.9976
snx10a	ENSDARG00000004405	snx10a	137.773	201.061	694.308	1038.5
spra	ENSDARG00000004406	spra	174.925	151.36	261.518	549.795
tcf7l2	ENSDARG00000004415	tcf7l2	114.553	82.4575	150.851	97.5716
dpy30	ENSDARG00000004427	dpy30	148.609	221.393	249.661	374.166
btk	ENSDARG00000004433	btk	4.64403	25.9798	25.6907	7.63604
fam92a1	ENSDARG00000004436	fam92a1	38.7002	31.6275	24.3733	30.5442
aplnr2	ENSDARG00000004447	aplnr2	4.64403	3.38867	15.8097	12.7267
tnfrsfa	ENSDARG00000004451	tnfrsfa	66.5644	83.5871	237.804	430.164
tardbpl	ENSDARG00000004452	tardbpl	595.983	519.595	685.086	836.571
p2rx5	ENSDARG00000004455	p2rx5	6.19204	2.25911	15.1509	15.2721
unc119.2	ENSDARG00000004459	unc119.2	15.4801	5.64778	6.58737	0.848449
desi2	ENSDARG00000004460	desi2	20.1241	11.2956	46.1116	37.3318
prkcsh	ENSDARG00000004470	prkcsh	1195.06	1888.62	480.878	1147.1
atat1	ENSDARG00000004472	atat1	6.19204	4.51822	38.2067	5.93914
tbx21	ENSDARG00000004473	tbx21	0	1.12956	11.8573	2.54535
pcyt1ab	ENSDARG00000004492	pcyt1ab	61.9204	116.344	106.057	139.994
tspan33a	ENSDARG00000004497	tspan33a	478.335	578.332	186.422	410.649
rcor3	ENSDARG00000004502	rcor3	12.3841	24.8502	13.8335	3.3938
ppat	ENSDARG00000004517	ppat	1013.95	1296.73	212.772	767.846
C2H1orf35	ENSDARG00000004525	C2H1orf35	105.265	111.826	156.121	169.69
pin4	ENSDARG00000004527	pin4	193.501	250.761	94.1993	196.84
kmt2a	ENSDARG00000004537	kmt2a	351.398	389.697	410.393	262.171
ptgs2a	ENSDARG00000004539	ptgs2a	35.6042	23.7207	139.652	18.6659
gtf3c2	ENSDARG00000004574	gtf3c2	34.0562	29.3684	25.032	60.2399
plk4	ENSDARG00000004576	plk4	12.3841	27.1093	17.1272	17.8174
zgc:194665	ENSDARG00000004577	zgc:194665	17.0281	7.90689	17.7859	3.3938
nmnat2	ENSDARG00000004580	nmnat2	27.8642	6.77733	42.1591	11.8783
sel1l	ENSDARG00000004581	sel1l	834.377	884.442	499.322	994.382
ntrk1	ENSDARG00000004586	ntrk1	35.6042	80.1984	7.2461	8.48449
kat5a	ENSDARG00000004587	kat5a	219.817	175.081	171.272	173.084
sox4a	ENSDARG00000004588	sox4a	191.953	171.692	514.473	77.2089
gpr22a	ENSDARG00000004592	gpr22a	3.09602	12.4251	13.8335	3.3938
znf800a	ENSDARG00000004594	znf800a	17.0281	15.8138	28.3257	41.574
lrrc4ba	ENSDARG00000004597	lrrc4ba	10.8361	18.0729	25.032	8.48449
mtmr2	ENSDARG00000004616	mtmr2	94.4285	92.6235	116.596	203.628
stx2a	ENSDARG00000004618	stx2a	111.457	51.9595	37.548	95.0263
gpm6ab	ENSDARG00000004621	gpm6ab	252.325	233.818	687.721	313.926
panx3	ENSDARG00000004627	panx3	0	4.51822	8.56358	0
egln1b	ENSDARG00000004632	egln1b	198.145	222.522	221.994	421.679
osbp	ENSDARG00000004634	osbp	309.602	380.66	183.788	304.593
epha7	ENSDARG00000004635	epha7	17.0281	47.4413	89.5882	19.5143
ccdc9	ENSDARG00000004636	ccdc9	150.157	190.895	206.185	372.469
cdhr1a	ENSDARG00000004643	cdhr1a	80.4965	38.4049	104.08	27.9988
spice1	ENSDARG00000004647	spice1	37.1522	21.4615	26.3495	27.9988
ENSDARG00000004658	ENSDARG00000004658	ENSDARG00000004658	35.6042	5.64778	77.0722	8.48449
ptk2ab	ENSDARG00000004672	ptk2ab	255.421	230.429	93.5406	159.508
dnajb6a	ENSDARG00000004680	dnajb6a	99.0726	181.858	169.295	223.142
acaa1	ENSDARG00000004687	acaa1	3222.95	1776.79	504.592	1451.7
nabp1a	ENSDARG00000004692	nabp1a	280.19	302.721	518.426	630.398
six4a	ENSDARG00000004695	six4a	17.0281	4.51822	64.5562	15.2721
eefsec	ENSDARG00000004696	eefsec	230.653	260.927	147.557	276.594
rxrgb	ENSDARG00000004697	rxrgb	462.855	311.757	102.104	162.902
irf2bp2a	ENSDARG00000004702	irf2bp2a	201.241	132.158	278.646	273.201
syf2	ENSDARG00000004706	syf2	399.386	507.17	362.305	486.161
tbr1b	ENSDARG00000004712	tbr1b	6.19204	23.7207	26.3495	15.2721
mad2l1	ENSDARG00000004713	mad2l1	32.5082	56.4778	27.0082	52.6038
tcf12	ENSDARG00000004714	tcf12	145.513	170.563	481.536	143.388
mpp5b	ENSDARG00000004721	mpp5b	27.8642	12.4251	31.6194	5.09069
tcea3	ENSDARG00000004724	tcea3	414.866	372.753	75.7547	207.022
trappc11	ENSDARG00000004726	trappc11	462.855	419.065	304.336	610.035
cmss1	ENSDARG00000004727	cmss1	128.485	136.676	110.668	147.63
hnrnpub	ENSDARG00000004735	hnrnpub	695.056	587.369	1412.33	1825.01
lmbr1l	ENSDARG00000004745	lmbr1l	69.6604	84.7166	40.8417	54.3007
zgc:100868	ENSDARG00000004748	zgc:100868	60.3723	16.9433	73.1198	23.7566
hspa4a	ENSDARG00000004754	hspa4a	609.916	543.316	1706.79	2619.16
ybx1	ENSDARG00000004757	ybx1	14916.6	16788.6	10039.8	11927.5
ankrd10b	ENSDARG00000004771	ankrd10b	66.5644	64.3846	28.9844	30.5442
wdr36	ENSDARG00000004774	wdr36	379.262	481.19	336.614	500.585
fgfr3	ENSDARG00000004782	fgfr3	168.733	56.4778	131.089	55.9976
cops2	ENSDARG00000004785	cops2	436.539	569.296	288.527	507.373
ccdc146	ENSDARG00000004794	ccdc146	3.09602	9.03644	7.2461	1.6969
mgrn1b	ENSDARG00000004796	mgrn1b	128.485	141.194	162.708	241.808
grwd1	ENSDARG00000004806	grwd1	126.937	146.842	170.613	279.14
flot2a	ENSDARG00000004830	flot2a	1226.02	1562.17	886.001	1380.43
dnajc5ab	ENSDARG00000004836	dnajc5ab	421.058	492.486	526.331	519.251
rassf1	ENSDARG00000004840	rassf1	198.145	109.567	197.621	240.96
foxp1a	ENSDARG00000004843	foxp1a	643.972	390.826	459.798	662.639
hinfp	ENSDARG00000004851	hinfp	46.4403	70.0324	27.0082	38.1802
esrrga	ENSDARG00000004861	esrrga	52.6323	41.7935	111.985	40.7256
fam63a	ENSDARG00000004866	fam63a	308.054	240.595	357.035	459.011
penka	ENSDARG00000004869	penka	0	3.38867	24.3733	9.33294
psen1	ENSDARG00000004870	psen1	532.515	428.101	502.616	624.458
spata6l	ENSDARG00000004874	spata6l	9.28805	3.38867	36.8892	70.4213
TMC6 (1 of 2)	ENSDARG00000004875	TMC6 (1 of 2)	202.789	111.826	117.255	154.418
rock2b	ENSDARG00000004877	rock2b	239.941	172.822	75.7547	99.2685
acsm3	ENSDARG00000004880	acsm3	68.1124	99.4008	11.8573	16.969
aga	ENSDARG00000004889	aga	120.745	85.8462	58.6276	127.267
pex19	ENSDARG00000004891	pex19	1202.8	1532.81	880.731	1418.61
gys2	ENSDARG00000004904	gys2	12634.8	8810.53	789.825	2743.88
stip1	ENSDARG00000004906	stip1	1139.33	1265.1	1404.43	2433.35
immp2l	ENSDARG00000004925	immp2l	174.925	276.741	51.3815	67.0275
lmo7a	ENSDARG00000004930	lmo7a	267.806	243.984	277.328	189.204
anos1b	ENSDARG00000004932	anos1b	3.09602	9.03644	25.032	5.93914
skp2	ENSDARG00000004937	skp2	17.0281	12.4251	19.1034	43.2709
mtdhb	ENSDARG00000004939	mtdhb	65.0164	58.7369	58.6276	108.601
bccip	ENSDARG00000004948	bccip	1239.96	1170.22	882.707	1176.8
rsad2	ENSDARG00000004952	rsad2	996.918	1.12956	125.819	365.682
mxb	ENSDARG00000004953	mxb	35.6042	0	9.22231	16.1205
grna	ENSDARG00000004954	grna	18.5761	59.8664	129.112	43.2709
zmat2	ENSDARG00000004956	zmat2	547.995	547.834	562.561	805.178
cyp4t8	ENSDARG00000004964	cyp4t8	3722.96	2980.9	763.476	1686.72
elovl5	ENSDARG00000004979	elovl5	34.0562	63.2551	23.7145	41.574
ppp3ca	ENSDARG00000004988	ppp3ca	15.4801	12.4251	53.3577	36.4833
brf1b	ENSDARG00000005002	brf1b	17.0281	9.03644	17.1272	10.1814
slc5a12	ENSDARG00000005004	slc5a12	63.4684	9.03644	50.064	10.1814
ZNF628 (1 of 6)	ENSDARG00000005010	ZNF628 (1 of 6)	4.64403	2.25911	5.92863	5.93914
TSPY2	ENSDARG00000005015	TSPY2	116.101	126.51	158.756	173.932
fkbp9	ENSDARG00000005023	fkbp9	6.19204	11.2956	32.2781	11.8783
tshz1	ENSDARG00000005026	tshz1	171.829	201.061	206.843	195.143
ispd	ENSDARG00000005034	ispd	133.129	111.826	49.4052	37.3318
rab20	ENSDARG00000005049	rab20	393.194	465.377	490.759	867.963
dimt1l	ENSDARG00000005057	dimt1l	109.909	85.8462	131.747	240.96
ncapd2	ENSDARG00000005058	ncapd2	43.3443	35.0162	98.1518	133.206
eif4e3	ENSDARG00000005078	eif4e3	775.552	953.344	440.695	900.204
ggctb	ENSDARG00000005085	ggctb	7.74004	25.9798	30.9606	8.48449
cep89	ENSDARG00000005092	cep89	1.54801	2.25911	8.56358	3.3938
glcea	ENSDARG00000005095	glcea	3.09602	7.90689	14.4922	4.24225
zgc:86764	ENSDARG00000005098	zgc:86764	9.28805	4.51822	15.1509	12.7267
limk2	ENSDARG00000005104	limk2	1428.81	1432.28	739.761	1907.31
oclna	ENSDARG00000005108	oclna	125.389	86.9757	160.732	61.9368
cdh17	ENSDARG00000005112	cdh17	298.766	71.162	303.678	49.21
calub	ENSDARG00000005115	calub	287.93	493.616	142.946	304.593
atp2a2b	ENSDARG00000005122	atp2a2b	1774.02	2300.9	1530.25	2810.06
large	ENSDARG00000005126	large	9.28805	5.64778	15.1509	9.33294
rnaseh2b	ENSDARG00000005128	rnaseh2b	40.2482	45.1822	66.5324	117.934
psmd11b	ENSDARG00000005134	psmd11b	374.618	441.656	1162.67	1577.27
hhatlb	ENSDARG00000005139	hhatlb	6.19204	10.166	63.2387	0
camkvb	ENSDARG00000005141	camkvb	7.74004	7.90689	17.1272	11.8783
aspa	ENSDARG00000005154	aspa	32.5082	28.2389	17.1272	12.7267
cyth3b	ENSDARG00000005159	cyth3b	34.0562	20.332	68.5086	15.2721
tpm3	ENSDARG00000005162	tpm3	1020.14	1085.5	2424.81	2798.18
efr3a	ENSDARG00000005163	efr3a	648.616	506.041	187.081	369.075
dynll2b	ENSDARG00000005172	dynll2b	399.386	355.81	274.034	341.925
C17H14orf159	ENSDARG00000005179	C17H14orf159	57.2763	19.2024	33.5956	16.1205
cpn1	ENSDARG00000005185	cpn1	905.585	947.697	176.541	661.79
sp4	ENSDARG00000005186	sp4	182.665	162.656	85.6358	27.9988
ahcy	ENSDARG00000005191	ahcy	32803.9	24046	4725.78	7303.45
coro2a	ENSDARG00000005210	coro2a	47.9883	23.7207	41.5004	20.3628
wrnip1	ENSDARG00000005218	wrnip1	85.1405	62.1255	46.7703	68.7244
pdcd6	ENSDARG00000005220	pdcd6	267.806	214.615	242.415	324.956
desmb	ENSDARG00000005221	desmb	1.54801	3.38867	5.26989	2.54535
ssr2	ENSDARG00000005230	ssr2	3339.06	4346.53	1949.86	3366.65
ccdc85ca	ENSDARG00000005232	ccdc85ca	18.5761	9.03644	61.2625	21.2112
srcap	ENSDARG00000005236	srcap	102.169	146.842	170.613	289.321
asb3	ENSDARG00000005246	asb3	151.705	157.008	82.3421	188.356
rpe	ENSDARG00000005251	rpe	1857.61	3056.58	629.093	1835.2
kdelr2a	ENSDARG00000005254	kdelr2a	2453.59	3097.24	1477.55	2961.09
zc3h12a	ENSDARG00000005271	zc3h12a	10.8361	3.38867	4.61116	7.63604
rad52	ENSDARG00000005274	rad52	9.28805	7.90689	9.88105	11.0298
fbxl15	ENSDARG00000005284	fbxl15	57.2763	68.9029	18.4446	27.1504
celf1	ENSDARG00000005315	celf1	394.742	367.105	339.908	561.673
stam2	ENSDARG00000005318	stam2	520.131	439.397	517.108	893.417
nipsnap1	ENSDARG00000005320	nipsnap1	515.487	652.883	73.1198	190.901
lipib	ENSDARG00000005332	lipib	18.5761	3.38867	11.1985	4.24225
slc22a4	ENSDARG00000005335	slc22a4	9.28805	3.38867	25.032	6.78759
ccdc85al	ENSDARG00000005343	ccdc85al	10.8361	2.25911	28.9844	0.848449
dip2ba	ENSDARG00000005350	dip2ba	647.068	701.454	426.203	804.33
larp6	ENSDARG00000005355	larp6	20.1241	37.2753	50.7227	11.0298
tyro3	ENSDARG00000005356	tyro3	74.3044	53.0891	55.3339	104.359
sucla2	ENSDARG00000005359	sucla2	3083.63	2776.45	1938.66	3755.24
grin3ba	ENSDARG00000005364	grin3ba	1.54801	6.77733	7.90484	0.848449
mcamb	ENSDARG00000005368	mcamb	21.6721	28.2389	71.1436	16.969
camk4	ENSDARG00000005372	camk4	6.19204	7.90689	26.3495	5.09069
tubgcp4	ENSDARG00000005374	tubgcp4	111.457	67.7733	73.1198	141.691
prdm9	ENSDARG00000005382	prdm9	120.745	82.4575	108.692	142.539
dnmt3aa	ENSDARG00000005394	dnmt3aa	15.4801	23.7207	9.88105	11.8783
trim3b	ENSDARG00000005397	trim3b	99.0726	94.8826	198.938	78.9058
grapa	ENSDARG00000005414	grapa	0	4.51822	9.22231	5.09069
map3k5	ENSDARG00000005416	map3k5	690.412	384.049	233.851	358.894
pgam1a	ENSDARG00000005423	pgam1a	9314.37	8006.29	4227.11	7230.48
wdfy1	ENSDARG00000005425	wdfy1	281.738	263.186	303.019	319.017
mtfmt	ENSDARG00000005448	mtfmt	173.377	170.563	177.859	226.536
gdi2	ENSDARG00000005451	gdi2	2332.85	2401.43	1719.96	3003.51
foxp2	ENSDARG00000005453	foxp2	26.3162	29.3684	52.0402	27.1504
tacc3	ENSDARG00000005454	tacc3	30.9602	91.494	59.945	60.2399
katnb1	ENSDARG00000005456	katnb1	184.213	246.243	167.319	251.141
csnk1g2a	ENSDARG00000005458	csnk1g2a	374.618	297.073	425.544	549.795
kif4	ENSDARG00000005462	kif4	34.0562	16.9433	50.064	58.543
slc30a1a	ENSDARG00000005463	slc30a1a	422.606	508.3	1666.6	1654.48
dnase1l3	ENSDARG00000005464	dnase1l3	510.843	452.952	190.375	458.162
irf2bp1	ENSDARG00000005468	irf2bp1	487.623	455.211	487.465	601.55
nav3	ENSDARG00000005476	nav3	9.28805	71.162	38.8655	11.8783
tenm3	ENSDARG00000005479	tenm3	15.4801	58.7369	118.573	37.3318
nfkbiaa	ENSDARG00000005481	nfkbiaa	215.173	162.656	146.898	136.6
rapgef2	ENSDARG00000005482	rapgef2	252.325	207.838	224.629	111.147
ucmab	ENSDARG00000005485	ucmab	46.4403	12.4251	33.5956	25.4535
dgcr6	ENSDARG00000005500	dgcr6	130.033	90.3644	103.422	173.084
naca	ENSDARG00000005513	naca	5566.64	6724.24	3650.06	3741.66
slc5a9	ENSDARG00000005518	slc5a9	40.2482	15.8138	15.1509	14.4236
acy3.2	ENSDARG00000005525	acy3.2	303.41	360.328	88.2707	62.7852
igfn1.1	ENSDARG00000005526	igfn1.1	32.5082	4.51822	81.0246	0
ubr7	ENSDARG00000005536	ubr7	226.009	171.692	212.772	326.653
xpo7	ENSDARG00000005540	xpo7	219.817	263.186	181.153	243.505
wif1	ENSDARG00000005541	wif1	40.2482	64.3846	65.8737	71.2697
btbd3a	ENSDARG00000005544	btbd3a	40.2482	57.6073	35.5718	38.1802
rint1	ENSDARG00000005547	rint1	181.117	112.956	127.136	208.718
ZNF710 (1 of 2)	ENSDARG00000005549	ZNF710 (1 of 2)	61.9204	33.8867	79.7071	65.3306
hnrnph1l	ENSDARG00000005551	hnrnph1l	278.642	302.721	475.608	663.487
pou4f1	ENSDARG00000005559	pou4f1	1.54801	5.64778	13.1747	1.6969
ywhah	ENSDARG00000005560	ywhah	346.754	394.215	365.599	347.016
gfm2	ENSDARG00000005561	gfm2	142.417	101.66	104.08	195.143
entpd8	ENSDARG00000005565	entpd8	130.033	143.453	265.471	46.6647
vsx2	ENSDARG00000005574	vsx2	20.1241	15.8138	77.0722	10.1814
mphosph8	ENSDARG00000005576	mphosph8	504.651	681.122	418.956	624.458
ugp2a	ENSDARG00000005578	ugp2a	11588.4	11295.6	1465.03	4098.86
zbtb20	ENSDARG00000005586	zbtb20	18.5761	28.2389	25.6907	10.1814
mtf2	ENSDARG00000005590	mtf2	34.0562	22.5911	40.1829	58.543
rxrga	ENSDARG00000005593	rxrga	113.005	154.749	50.064	99.2685
paxip1	ENSDARG00000005606	paxip1	74.3044	100.53	88.9294	120.48
aph1b	ENSDARG00000005612	aph1b	840.569	813.28	557.95	892.568
bfb	ENSDARG00000005616	bfb	4798.83	3554.71	212.113	574.4
nek2	ENSDARG00000005619	nek2	10.8361	3.38867	25.032	16.1205
tmem57a	ENSDARG00000005625	tmem57a	176.473	186.377	220.018	263.868
CABZ01068209.1	ENSDARG00000005627	CABZ01068209.1	13.9321	29.3684	5.92863	5.93914
smyd2b	ENSDARG00000005629	smyd2b	9.28805	1.12956	17.7859	2.54535
adat3	ENSDARG00000005640	adat3	133.129	81.328	52.0402	98.4201
gcat	ENSDARG00000005643	gcat	2777.13	2348.35	314.876	621.065
robo3	ENSDARG00000005645	robo3	60.3723	124.251	117.255	48.3616
olfml2a	ENSDARG00000005648	olfml2a	1.54801	11.2956	13.8335	2.54535
hrasb	ENSDARG00000005651	hrasb	10.8361	11.2956	42.8179	15.2721
man1a1	ENSDARG00000005652	man1a1	767.812	807.632	546.751	1153.89
ttbk2	ENSDARG00000005670	ttbk2	26.3162	13.5547	36.2305	16.969
f3b	ENSDARG00000005673	f3b	18.5761	24.8502	51.3815	14.4236
sec61a1l	ENSDARG00000005675	sec61a1l	1210.54	1459.39	1181.11	2164.39
trip10a	ENSDARG00000005679	trip10a	52.6323	25.9798	93.5406	11.8783
slc25a23a	ENSDARG00000005690	slc25a23a	71.2084	128.769	86.9532	63.6337
ddx19	ENSDARG00000005699	ddx19	461.307	691.288	661.372	1254.86
eps8l3b	ENSDARG00000005704	eps8l3b	89.7845	54.2186	124.501	98.4201
ethe1	ENSDARG00000005713	ethe1	297.218	350.162	203.55	341.076
olfml2ba	ENSDARG00000005716	olfml2ba	4.64403	3.38867	9.22231	3.3938
rpf1	ENSDARG00000005738	rpf1	267.806	255.279	419.615	534.523
gpm6ba	ENSDARG00000005739	gpm6ba	41.7962	19.2024	89.5882	20.3628
cand2	ENSDARG00000005749	cand2	4.64403	3.38867	92.8819	0
ptprfb	ENSDARG00000005754	ptprfb	1109.92	1435.66	680.475	1292.19
col14a1a	ENSDARG00000005762	col14a1a	24.7681	27.1093	44.7941	11.8783
tsr2	ENSDARG00000005772	tsr2	602.175	378.401	590.228	784.815
ddx3b	ENSDARG00000005774	ddx3b	1280.2	1254.94	1340.53	1575.57
scn8aa	ENSDARG00000005775	scn8aa	7.74004	7.90689	32.2781	12.7267
guk1b	ENSDARG00000005776	guk1b	215.173	67.7733	173.248	71.2697
ppm1f	ENSDARG00000005786	ppm1f	9.28805	13.5547	11.8573	25.4535
enpp1	ENSDARG00000005789	enpp1	900.941	899.126	164.684	327.501
rpl28	ENSDARG00000005791	rpl28	2927.28	3474.51	1813.5	1786.83
smim14	ENSDARG00000005799	smim14	236.845	238.336	32.9368	38.1802
ampd3a	ENSDARG00000005800	ampd3a	94.4285	194.283	51.3815	8.48449
ncf2	ENSDARG00000005821	ncf2	12.3841	10.166	25.6907	9.33294
slc39a10	ENSDARG00000005823	slc39a10	75.8524	54.2186	113.961	68.7244
eif2s1a	ENSDARG00000005827	eif2s1a	382.358	450.692	472.973	787.361
faima	ENSDARG00000005828	faima	4.64403	11.2956	8.56358	20.3628
gatad2b	ENSDARG00000005834	gatad2b	21.6721	23.7207	31.6194	31.3926
got2b	ENSDARG00000005840	got2b	2549.57	3454.18	2318.09	4194.73
tnni2a.2	ENSDARG00000005841	tnni2a.2	4.64403	2.25911	7.90484	0.848449
cd9a	ENSDARG00000005842	cd9a	1713.65	3814.51	268.765	1017.29
slc25a6	ENSDARG00000005853	slc25a6	7.74004	6.77733	9.88105	6.78759
ralgapa2	ENSDARG00000005861	ralgapa2	405.578	440.526	171.93	210.415
gon4l	ENSDARG00000005867	gon4l	71.2084	116.344	83.0008	122.177
mmadhc	ENSDARG00000005870	mmadhc	1128.5	925.106	492.735	776.331
rfx1a	ENSDARG00000005883	rfx1a	35.6042	37.2753	43.4766	44.9678
cyb5r3	ENSDARG00000005891	cyb5r3	405.578	563.648	128.454	362.288
slc7a9	ENSDARG00000005894	slc7a9	17.0281	30.498	19.1034	15.2721
dera	ENSDARG00000005897	dera	2687.34	1601.71	1022.36	2122.82
clk4b	ENSDARG00000005908	clk4b	343.658	253.02	327.392	315.623
TGM1 (1 of 7)	ENSDARG00000005913	TGM1 (1 of 7)	0	1.12956	50.7227	1.6969
tcf3a	ENSDARG00000005915	tcf3a	126.937	146.842	145.581	157.812
srpk3	ENSDARG00000005916	srpk3	71.2084	83.5871	65.8737	50.9069
serpina10a	ENSDARG00000005924	serpina10a	325.082	38.4049	199.597	224.839
ak2	ENSDARG00000005926	ak2	1783.31	1967.68	925.525	1368.55
tbc1d17	ENSDARG00000005927	tbc1d17	513.939	300.462	812.222	1128.44
yes1	ENSDARG00000005941	yes1	410.222	407.769	474.29	633.791
v2rl1	ENSDARG00000005942	v2rl1	0	0	15.8097	1.6969
sart1	ENSDARG00000005945	sart1	459.759	434.879	699.578	1073.29
ankmy2a	ENSDARG00000005948	ankmy2a	126.937	161.526	69.8261	117.086
ric8b	ENSDARG00000005972	ric8b	159.445	129.899	170.613	248.596
sfswap	ENSDARG00000005980	sfswap	255.421	222.522	188.399	197.689
rgl1	ENSDARG00000005989	rgl1	339.014	97.1417	166.66	98.4201
prc1b	ENSDARG00000005993	prc1b	21.6721	88.1053	17.1272	45.8162
mycla	ENSDARG00000006003	mycla	24.7681	18.0729	52.0402	9.33294
dct	ENSDARG00000006008	dct	154.801	19.2024	146.24	17.8174
bmi1a	ENSDARG00000006010	bmi1a	63.4684	72.2915	96.1755	122.177
klhl42	ENSDARG00000006011	klhl42	34.0562	19.2024	15.1509	18.6659
tktb	ENSDARG00000006019	tktb	12953.7	11585.8	6113.08	12368.7
tp53i11b	ENSDARG00000006025	tp53i11b	133.129	77.9393	68.5086	37.3318
lta4h	ENSDARG00000006029	lta4h	380.81	417.935	405.123	796.694
abat	ENSDARG00000006031	abat	7947.48	5801.39	1049.37	2349.36
aebp2	ENSDARG00000006038	aebp2	105.265	118.603	173.248	154.418
cyp20a1	ENSDARG00000006040	cyp20a1	503.103	701.454	502.616	1058.86
ust	ENSDARG00000006044	ust	1.54801	4.51822	17.7859	4.24225
malt1a	ENSDARG00000006052	malt1a	13.9321	9.03644	36.8892	16.1205
aim1b	ENSDARG00000006060	aim1b	43.3443	49.7004	61.9212	15.2721
akap1b	ENSDARG00000006062	akap1b	883.913	1065.17	548.728	926.506
znf385b	ENSDARG00000006065	znf385b	21.6721	24.8502	96.8343	21.2112
uck2a	ENSDARG00000006074	uck2a	385.454	211.227	584.958	754.271
gpr37l1a	ENSDARG00000006079	gpr37l1a	3.09602	3.38867	31.6194	2.54535
rad21a	ENSDARG00000006092	rad21a	1060.39	1172.48	1283.22	1822.47
cdk15	ENSDARG00000006093	cdk15	3.09602	7.90689	20.4208	5.93914
igf2r	ENSDARG00000006094	igf2r	108.361	147.972	103.422	140.843
chd	ENSDARG00000006110	chd	4.64403	2.25911	14.4922	2.54535
myof	ENSDARG00000006112	myof	55.7283	1.12956	52.6989	3.3938
tbx2b	ENSDARG00000006120	tbx2b	1452.03	1448.09	830.667	1226.86
kdm5c	ENSDARG00000006124	kdm5c	622.3	571.555	887.977	1111.47
csnk1db	ENSDARG00000006125	csnk1db	1620.77	1315.93	1523	1492.42
cep170aa	ENSDARG00000006128	cep170aa	18.5761	35.0162	56.6513	19.5143
star	ENSDARG00000006137	star	26.3162	2.25911	62.58	2.54535
pde11al	ENSDARG00000006151	pde11al	6.19204	9.03644	1.31747	2.54535
lrrk2	ENSDARG00000006169	lrrk2	106.813	74.5506	109.35	123.874
lrrc23	ENSDARG00000006174	lrrc23	0	0	11.8573	0
hif1aa	ENSDARG00000006181	hif1aa	7.74004	6.77733	36.2305	14.4236
gatad2ab	ENSDARG00000006192	gatad2ab	210.529	227.041	357.694	394.529
sav1	ENSDARG00000006196	sav1	258.517	231.559	418.298	639.731
eif4g1a	ENSDARG00000006200	eif4g1a	2232.23	3132.26	2308.21	3713.66
erbb3a	ENSDARG00000006202	erbb3a	32.5082	23.7207	52.6989	17.8174
gpx1b	ENSDARG00000006207	gpx1b	140.869	82.4575	248.344	231.627
akr1b1	ENSDARG00000006215	akr1b1	4634.74	3463.22	2256.17	3644.09
gnl3	ENSDARG00000006219	gnl3	791.033	899.126	815.516	1181.89
ugt1ab	ENSDARG00000006220	ugt1ab	4849.91	4902.27	3324.64	6006.17
ddx39aa	ENSDARG00000006225	ddx39aa	586.695	528.632	749.642	946.021
brms1la	ENSDARG00000006235	brms1la	260.066	272.223	243.074	299.502
slc27a1a	ENSDARG00000006240	slc27a1a	334.37	309.498	171.272	378.408
ptp4a1	ENSDARG00000006242	ptp4a1	902.489	1078.73	2602.67	3468.46
ell2	ENSDARG00000006251	ell2	1673.4	1573.47	683.769	1138.62
mier3a	ENSDARG00000006253	mier3a	157.897	129.899	125.16	160.357
vldlr	ENSDARG00000006257	vldlr	181.117	282.389	124.501	53.4523
tuba8l4	ENSDARG00000006260	tuba8l4	1216.74	1454.87	2142.87	2739.64
stat1a	ENSDARG00000006266	stat1a	871.529	779.393	732.515	1425.39
mpp5a	ENSDARG00000006272	mpp5a	171.829	213.486	162.708	252.838
rragd	ENSDARG00000006279	rragd	3.09602	9.03644	7.90484	11.0298
waslb	ENSDARG00000006283	waslb	162.541	114.085	195.645	229.081
prdm5	ENSDARG00000006288	prdm5	10.8361	29.3684	9.88105	5.09069
ndufs5	ENSDARG00000006290	ndufs5	1379.28	2186.82	999.962	1644.29
maats1	ENSDARG00000006292	maats1	17.0281	19.2024	1.31747	4.24225
arhgef7a	ENSDARG00000006299	arhgef7a	17.0281	22.5911	74.4372	41.574
psmd9	ENSDARG00000006300	psmd9	176.473	224.781	232.534	372.469
raph1a	ENSDARG00000006301	raph1a	27.8642	44.0526	89.5882	40.7256
shisa4	ENSDARG00000006307	shisa4	4.64403	10.166	30.3019	10.1814
ptpn18	ENSDARG00000006308	ptpn18	3.09602	12.4251	15.1509	26.3019
itgav	ENSDARG00000006314	itgav	151.705	142.324	217.383	280.837
rpl23a	ENSDARG00000006316	rpl23a	3798.81	4749.78	2291.74	2379.05
snx14	ENSDARG00000006332	snx14	332.822	262.057	274.693	408.104
MED17	ENSDARG00000006345	MED17	86.6885	50.83	99.4692	145.085
itga5	ENSDARG00000006353	itga5	876.173	753.413	147.557	448.83
slc18a3a	ENSDARG00000006356	slc18a3a	7.74004	6.77733	23.0558	4.24225
crlf1b	ENSDARG00000006368	crlf1b	15.4801	21.4615	34.2543	42.4225
atp6v1h	ENSDARG00000006370	atp6v1h	928.805	818.927	929.477	1350.73
ugt5c2	ENSDARG00000006372	ugt5c2	6.19204	25.9798	9.88105	5.09069
stxbp5l	ENSDARG00000006383	stxbp5l	17.0281	11.2956	26.3495	1.6969
triobpb	ENSDARG00000006385	triobpb	13.9321	19.2024	9.22231	39.0287
smad2	ENSDARG00000006389	smad2	416.414	376.142	351.765	475.131
exosc9	ENSDARG00000006392	exosc9	113.005	138.935	179.835	329.198
rbm25b	ENSDARG00000006395	rbm25b	402.482	399.863	347.154	396.226
nrcama	ENSDARG00000006396	nrcama	3.09602	15.8138	21.7383	10.1814
laptm4a	ENSDARG00000006397	laptm4a	2496.94	2568.61	2985.39	4681.74
ywhae1	ENSDARG00000006399	ywhae1	953.574	1476.33	1695.59	3016.24
hmgb3b	ENSDARG00000006408	hmgb3b	3939.68	2369.81	1688.34	2431.65
mapk12b	ENSDARG00000006409	mapk12b	6.19204	13.5547	17.7859	6.78759
rpl38	ENSDARG00000006413	rpl38	1617.67	2159.71	1023.68	909.537
atrnl1b	ENSDARG00000006420	atrnl1b	267.806	346.773	293.797	193.446
esyt3	ENSDARG00000006422	esyt3	7.74004	12.4251	20.4208	9.33294
fabp2	ENSDARG00000006427	fabp2	3986.12	2221.83	1384.66	811.966
polr1e	ENSDARG00000006434	polr1e	184.213	198.802	301.043	384.347
slc19a3a	ENSDARG00000006447	slc19a3a	20.1241	35.0162	25.6907	55.9976
pdgfrl	ENSDARG00000006456	pdgfrl	20.1241	10.166	26.3495	5.09069
pcdh8	ENSDARG00000006467	pcdh8	40.2482	13.5547	98.8105	8.48449
grap2a	ENSDARG00000006468	grap2a	10.8361	14.6842	27.6669	6.78759
saxo2	ENSDARG00000006474	saxo2	0	7.90689	3.95242	4.24225
ddi2	ENSDARG00000006477	ddi2	588.243	624.644	529.624	976.565
anp32a	ENSDARG00000006487	anp32a	2207.46	2847.61	1586.9	2196.63
agpat9l	ENSDARG00000006491	agpat9l	71.2084	47.4413	55.3339	33.0895
asb7	ENSDARG00000006494	asb7	44.8923	50.83	33.5956	39.0287
rtn1a	ENSDARG00000006497	rtn1a	1747.7	1274.14	704.189	254.535
cyp2x10.2	ENSDARG00000006501	cyp2x10.2	13.9321	28.2389	1.31747	5.09069
pip5k1bb	ENSDARG00000006508	pip5k1bb	18.5761	9.03644	40.1829	12.7267
her6	ENSDARG00000006514	her6	614.56	332.089	229.24	72.9666
otop2	ENSDARG00000006522	otop2	15.4801	12.4251	8.56358	1.6969
supt6h	ENSDARG00000006524	supt6h	329.726	346.773	407.099	483.616
fn1b	ENSDARG00000006526	fn1b	52184.9	58485	2825.32	8627.88
brd3a	ENSDARG00000006527	brd3a	400.934	396.474	595.498	606.641
rgp1	ENSDARG00000006545	rgp1	246.133	196.543	194.327	274.897
ak4	ENSDARG00000006546	ak4	1755.44	1524.9	544.775	1079.23
rras	ENSDARG00000006553	rras	105.265	138.935	192.351	340.228
nlk1	ENSDARG00000006566	nlk1	227.557	224.781	284.574	379.257
dus4l	ENSDARG00000006567	dus4l	105.265	100.53	164.684	217.203
kcnmb2	ENSDARG00000006568	kcnmb2	0	0	11.8573	0
nadka	ENSDARG00000006577	nadka	4.64403	2.25911	9.22231	16.969
phf8	ENSDARG00000006584	phf8	201.241	172.822	231.217	240.111
DMWD	ENSDARG00000006585	DMWD	23.2201	35.0162	13.1747	5.09069
zgc:111983	ENSDARG00000006588	zgc:111983	133.129	42.9231	131.747	21.2112
sgk2b	ENSDARG00000006598	sgk2b	117.649	279	210.796	322.411
lsm14aa	ENSDARG00000006600	lsm14aa	424.154	399.863	486.806	649.912
kaznb	ENSDARG00000006601	kaznb	181.117	84.7166	57.9688	36.4833
chrna2a	ENSDARG00000006602	chrna2a	7.74004	10.166	37.548	23.7566
csrp1a	ENSDARG00000006603	csrp1a	35.6042	39.5344	71.8023	39.8771
pvrl3b	ENSDARG00000006604	pvrl3b	0	23.7207	48.0878	3.3938
gpr27	ENSDARG00000006607	gpr27	26.3162	13.5547	47.429	0.848449
map2k2a	ENSDARG00000006609	map2k2a	413.318	438.267	294.455	535.371
hnf1ba	ENSDARG00000006615	hnf1ba	1018.59	1157.79	268.106	593.914
napga	ENSDARG00000006617	napga	176.473	161.526	89.5882	150.175
pspc1	ENSDARG00000006621	pspc1	159.445	160.397	133.724	215.506
ppp2r2ab	ENSDARG00000006624	ppp2r2ab	131.581	162.656	239.121	344.47
slitrk2	ENSDARG00000006636	slitrk2	23.2201	5.64778	30.3019	3.3938
lnpb	ENSDARG00000006639	lnpb	103.717	133.288	85.6358	114.541
eomesa	ENSDARG00000006640	eomesa	1.54801	19.2024	36.8892	11.8783
drg2	ENSDARG00000006642	drg2	987.63	900.255	683.769	959.596
BUD13	ENSDARG00000006666	BUD13	77.4004	74.5506	81.0246	115.389
znf395	ENSDARG00000006672	znf395	126.937	108.437	162.049	148.479
ripk1l	ENSDARG00000006677	ripk1l	32.5082	25.9798	33.5956	46.6647
arhgef6	ENSDARG00000006683	arhgef6	18.5761	56.4778	33.5956	27.9988
rpl12	ENSDARG00000006691	rpl12	3918.01	4694.43	2438.64	2424.87
wipf2b	ENSDARG00000006712	wipf2b	55.7283	110.696	61.2625	101.814
specc1la	ENSDARG00000006719	specc1la	503.103	318.535	339.249	562.522
tmem178b	ENSDARG00000006747	tmem178b	24.7681	53.0891	88.9294	25.4535
mllt3	ENSDARG00000006754	mllt3	4.64403	7.90689	15.1509	8.48449
klhl41b	ENSDARG00000006757	klhl41b	13.9321	0	67.1911	1.6969
FAM234B	ENSDARG00000006758	FAM234B	137.773	75.6802	68.5086	22.9081
slc24a3	ENSDARG00000006760	slc24a3	32.5082	15.8138	132.406	14.4236
snd1	ENSDARG00000006766	snd1	3286.42	3516.3	779.285	1207.34
elovl4a	ENSDARG00000006773	elovl4a	29.4122	38.4049	129.771	39.8771
CASS4	ENSDARG00000006775	CASS4	0	9.03644	11.1985	0.848449
rb1	ENSDARG00000006782	rb1	123.841	94.8826	121.866	250.292
copz2	ENSDARG00000006786	copz2	476.787	497.004	255.59	341.925
arntl1a	ENSDARG00000006791	arntl1a	47.9883	46.3118	84.3183	173.084
nt5dc1	ENSDARG00000006797	nt5dc1	43.3443	70.0324	55.9926	102.662
sult1st6	ENSDARG00000006811	sult1st6	2453.59	1565.56	561.244	1243.83
wdr26b	ENSDARG00000006812	wdr26b	342.11	347.903	249.002	142.539
urod	ENSDARG00000006818	urod	139.321	202.19	190.375	365.682
galnt9	ENSDARG00000006832	galnt9	3.09602	7.90689	19.1034	6.78759
mycn	ENSDARG00000006837	mycn	68.1124	42.9231	261.518	86.5418
gnmt	ENSDARG00000006840	gnmt	14611.7	12878.1	7731.59	14567.9
PARP9	ENSDARG00000006848	PARP9	9.28805	14.6842	15.8097	13.5752
asic2	ENSDARG00000006849	asic2	9.28805	4.51822	7.2461	5.09069
nkain1	ENSDARG00000006859	nkain1	147.061	216.875	84.977	72.1182
kifap3b	ENSDARG00000006862	kifap3b	38.7002	27.1093	63.8974	65.3306
glra4a	ENSDARG00000006865	glra4a	0	0	9.22231	2.54535
stx17	ENSDARG00000006869	stx17	66.5644	67.7733	68.5086	87.3902
enpp4	ENSDARG00000006877	enpp4	0	18.0729	1.97621	13.5752
phf21aa	ENSDARG00000006878	phf21aa	12.3841	19.2024	31.6194	7.63604
mpped2a	ENSDARG00000006889	mpped2a	40.2482	51.9595	74.4372	62.7852
myo3b	ENSDARG00000006892	myo3b	9.28805	9.03644	29.6431	19.5143
lhx6	ENSDARG00000006896	lhx6	3.09602	9.03644	25.032	13.5752
far1	ENSDARG00000006899	far1	7.74004	3.38867	23.0558	7.63604
impdh2	ENSDARG00000006900	impdh2	380.81	364.846	478.901	861.176
AEBP1 (1 of 2)	ENSDARG00000006901	AEBP1 (1 of 2)	9.28805	2.25911	33.5956	5.09069
wnt8b	ENSDARG00000006911	wnt8b	3.09602	2.25911	8.56358	0
arl8ba	ENSDARG00000006915	arl8ba	489.171	345.644	394.583	574.4
VMAC	ENSDARG00000006916	VMAC	7.74004	11.2956	1.97621	4.24225
lrp5	ENSDARG00000006921	lrp5	1071.22	1542.97	387.996	856.933
cacna1ab	ENSDARG00000006923	cacna1ab	3.09602	11.2956	7.2461	0
FBXO38	ENSDARG00000006924	FBXO38	116.101	149.101	153.486	235.869
cse1l	ENSDARG00000006963	cse1l	246.133	385.178	573.101	824.692
zak	ENSDARG00000006978	zak	10.8361	27.1093	32.9368	63.6337
ccdc113	ENSDARG00000006981	ccdc113	1.54801	4.51822	3.95242	6.78759
celf3b	ENSDARG00000006983	celf3b	9.28805	7.90689	27.6669	4.24225
CRELD1 (1 of 2)	ENSDARG00000006990	CRELD1 (1 of 2)	37.1522	85.8462	34.913	68.7244
hoxa11b	ENSDARG00000007009	hoxa11b	1.54801	7.90689	14.4922	1.6969
uox	ENSDARG00000007024	uox	57424.9	56869.7	9616.24	20636.8
ttc9c	ENSDARG00000007025	ttc9c	30.9602	44.0526	87.612	117.086
hnrpkl	ENSDARG00000007034	hnrpkl	376.166	395.344	247.026	383.499
tmigd1	ENSDARG00000007040	tmigd1	32.5082	102.79	30.9606	19.5143
cnot4a	ENSDARG00000007045	cnot4a	201.241	169.433	309.606	380.954
mrps18b	ENSDARG00000007065	mrps18b	379.262	605.442	571.783	922.264
si:dkey-145p14.5	ENSDARG00000007077	si:dkey-145p14.5	15.4801	64.3846	258.225	554.886
rhcgl1	ENSDARG00000007080	rhcgl1	29.4122	6.77733	57.3101	3.3938
pias4a	ENSDARG00000007081	pias4a	314.246	354.68	461.116	649.912
aqp10a	ENSDARG00000007086	aqp10a	4249.28	5315.69	806.952	2526.68
xab2	ENSDARG00000007092	xab2	94.4285	173.951	197.621	318.168
her13	ENSDARG00000007097	her13	3.09602	1.12956	5.92863	5.09069
itm2ba	ENSDARG00000007098	itm2ba	4013.99	3317.5	2240.36	3097.69
cx43.4	ENSDARG00000007099	cx43.4	23.2201	54.2186	103.422	52.6038
lipia	ENSDARG00000007108	lipia	26.3162	27.1093	24.3733	25.4535
asb6	ENSDARG00000007125	asb6	34.0562	39.5344	16.4684	36.4833
acat2	ENSDARG00000007127	acat2	933.449	406.64	4655.95	10127.9
slc6a16a	ENSDARG00000007129	slc6a16a	69.6604	21.4615	23.7145	12.7267
mrto4	ENSDARG00000007130	mrto4	335.918	387.437	444.647	603.247
cnot3a	ENSDARG00000007135	cnot3a	297.218	332.089	313.559	435.254
sh3bp5lb	ENSDARG00000007136	sh3bp5lb	97.5246	88.1053	54.0164	62.7852
psmc3	ENSDARG00000007141	psmc3	387.002	469.895	955.827	1315.94
nadl1.2	ENSDARG00000007149	nadl1.2	0	9.03644	44.7941	12.7267
itgb1bp1	ENSDARG00000007169	itgb1bp1	157.897	210.097	159.414	263.868
aig1	ENSDARG00000007171	aig1	77.4004	80.1984	24.3733	11.0298
plxna3	ENSDARG00000007172	plxna3	82.0445	202.19	152.168	67.8759
recql	ENSDARG00000007175	recql	99.0726	138.935	97.493	123.025
sash1a	ENSDARG00000007179	sash1a	61.9204	58.7369	72.461	33.0895
slc30a4	ENSDARG00000007180	slc30a4	492.267	472.154	234.51	240.96
nadk2	ENSDARG00000007181	nadk2	143.965	121.992	125.16	168.841
zbtb16a	ENSDARG00000007184	zbtb16a	74.3044	203.32	105.398	106.905
ppp1r8a	ENSDARG00000007186	ppp1r8a	6.19204	5.64778	9.22231	12.7267
GRM2 (2 of 2)	ENSDARG00000007195	GRM2 (2 of 2)	23.2201	25.9798	68.5086	37.3318
rae1	ENSDARG00000007196	rae1	345.206	359.199	356.376	568.461
mta1	ENSDARG00000007198	mta1	102.169	97.1417	78.3897	58.543
si:ch211-195b21.5	ENSDARG00000007204	si:ch211-195b21.5	151.705	188.636	302.36	384.347
cnpy2	ENSDARG00000007207	cnpy2	35.6042	64.3846	30.3019	76.3604
abce1	ENSDARG00000007216	abce1	1417.98	1392.74	1475.57	2569.1
wdr55	ENSDARG00000007217	wdr55	94.4285	132.158	104.08	183.265
actn1	ENSDARG00000007219	actn1	27.8642	13.5547	84.977	22.9081
ncam1b	ENSDARG00000007220	ncam1b	37.1522	40.664	92.8819	18.6659
pbk	ENSDARG00000007221	pbk	54.1803	188.636	60.6038	128.964
ryk	ENSDARG00000007231	ryk	159.445	327.571	204.208	359.742
mycb	ENSDARG00000007241	mycb	1637.79	515.077	313.559	494.646
acp2	ENSDARG00000007244	acp2	434.991	346.773	238.463	376.711
ric8a	ENSDARG00000007247	ric8a	113.005	25.9798	124.501	42.4225
use1	ENSDARG00000007250	use1	103.717	110.696	200.256	240.96
rab5ab	ENSDARG00000007257	rab5ab	473.691	466.506	704.848	788.209
gbas	ENSDARG00000007264	gbas	1444.29	1363.37	687.721	702.516
mynn	ENSDARG00000007271	mynn	77.4004	65.5142	73.1198	89.9356
si:ch211-251b21.1	ENSDARG00000007275	si:ch211-251b21.1	628.492	403.251	2466.97	431.012
ela3l	ENSDARG00000007276	ela3l	3377.76	7133.14	6410.17	683.85
myf5	ENSDARG00000007277	myf5	0	3.38867	16.4684	2.54535
ect2	ENSDARG00000007278	ect2	7.74004	57.6073	28.3257	39.0287
yipf5	ENSDARG00000007279	yipf5	411.77	449.563	525.672	806.027
mrpl57	ENSDARG00000007285	mrpl57	210.529	279	234.51	369.075
METRNL (1 of 2)	ENSDARG00000007289	METRNL (1 of 2)	55.7283	18.0729	183.129	402.165
aco2	ENSDARG00000007294	aco2	3592.93	4206.46	2632.97	5355.41
sh3gl3b	ENSDARG00000007302	sh3gl3b	47.9883	40.664	50.064	11.8783
tmpoa	ENSDARG00000007315	tmpoa	47.9883	63.2551	84.3183	85.6933
rpl7	ENSDARG00000007320	rpl7	7300.41	8777.77	3980.09	4602.84
chmp4bb	ENSDARG00000007323	chmp4bb	917.969	1292.21	1140.93	1702.84
tcap	ENSDARG00000007344	tcap	26.3162	1.12956	200.256	22.9081
degs1	ENSDARG00000007347	degs1	568.119	533.15	552.021	876.448
fgf20a	ENSDARG00000007356	fgf20a	4.64403	2.25911	7.90484	0
UBL4A	ENSDARG00000007359	UBL4A	131.581	186.377	148.216	220.597
sft2d1	ENSDARG00000007362	sft2d1	424.154	372.753	299.725	459.011
amdhd1	ENSDARG00000007366	amdhd1	2500.03	3564.88	238.463	1192.07
tcf7l1b	ENSDARG00000007369	tcf7l1b	35.6042	22.5911	74.4372	27.9988
dysf	ENSDARG00000007370	dysf	61.9204	31.6275	8.56358	7.63604
odc1	ENSDARG00000007377	odc1	555.735	225.911	1051.34	988.443
ubtd1a	ENSDARG00000007382	ubtd1a	77.4004	68.9029	150.851	30.5442
kcnk6	ENSDARG00000007383	kcnk6	43.3443	40.664	15.8097	62.7852
cct7	ENSDARG00000007385	cct7	1917.98	1559.92	2005.19	2871.15
irf2a	ENSDARG00000007387	irf2a	63.4684	105.049	57.9688	70.4213
rnd3b	ENSDARG00000007396	rnd3b	3.09602	14.6842	19.7621	14.4236
LRRK1	ENSDARG00000007398	LRRK1	40.2482	60.996	6.58737	5.09069
strap	ENSDARG00000007405	strap	321.986	303.85	581.006	842.51
phox2a	ENSDARG00000007406	phox2a	4.64403	9.03644	37.548	9.33294
barx1	ENSDARG00000007407	barx1	1.54801	4.51822	13.8335	5.09069
ppifa	ENSDARG00000007409	ppifa	151.705	194.283	83.6595	192.598
slc2a1b	ENSDARG00000007412	slc2a1b	157.897	109.567	148.216	111.995
arid2	ENSDARG00000007413	arid2	85.1405	101.66	84.977	123.025
chmp4c	ENSDARG00000007418	chmp4c	21.6721	9.03644	25.6907	5.93914
ftcd	ENSDARG00000007421	ftcd	23043.7	27090.1	2298.33	7910.09
apol1	ENSDARG00000007425	apol1	167.185	198.802	137.017	205.325
ndor1	ENSDARG00000007429	ndor1	68.1124	54.2186	138.335	192.598
prdm12b	ENSDARG00000007430	prdm12b	3.09602	4.51822	30.3019	36.4833
avpr2aa	ENSDARG00000007436	avpr2aa	10.8361	1.12956	9.88105	4.24225
ube2ib	ENSDARG00000007438	ube2ib	411.77	498.134	571.125	684.698
fbxl18	ENSDARG00000007443	fbxl18	43.3443	73.4211	38.2067	76.3604
ift81	ENSDARG00000007444	ift81	23.2201	41.7935	27.0082	10.1814
slc25a39	ENSDARG00000007449	slc25a39	382.358	581.721	137.017	182.417
srgap1a	ENSDARG00000007461	srgap1a	37.1522	31.6275	39.5242	16.969
ifit10	ENSDARG00000007467	ifit10	65.0164	1.12956	15.1509	71.2697
fbxo8	ENSDARG00000007477	fbxo8	105.265	116.344	208.161	229.081
rpe65a	ENSDARG00000007480	rpe65a	430.346	25.9798	326.075	49.21
epc2	ENSDARG00000007485	epc2	258.517	144.583	225.288	198.537
adrb1	ENSDARG00000007490	adrb1	503.103	455.211	81.6833	152.721
st3gal8	ENSDARG00000007494	st3gal8	609.916	660.79	408.417	1089.41
ufl1	ENSDARG00000007496	ufl1	643.972	541.057	289.185	446.284
kmt2e	ENSDARG00000007523	kmt2e	26.3162	22.5911	36.8892	40.7256
ndufs2	ENSDARG00000007526	ndufs2	3291.07	3636.04	2173.83	3842.63
zcchc9	ENSDARG00000007531	zcchc9	349.85	321.923	322.122	386.044
itln1	ENSDARG00000007534	itln1	13.9321	5.64778	6.58737	1.6969
opn4.1	ENSDARG00000007553	opn4.1	91.3325	28.2389	95.5168	11.8783
sema3bl	ENSDARG00000007560	sema3bl	10.8361	10.166	43.4766	5.09069
cdh23	ENSDARG00000007561	cdh23	3.09602	12.4251	1.97621	0
appbp2	ENSDARG00000007566	appbp2	311.15	310.628	546.751	747.484
crybb1l1	ENSDARG00000007576	crybb1l1	685.768	1140.85	1046.73	139.994
bloc1s4	ENSDARG00000007597	bloc1s4	109.909	80.1984	174.565	187.507
zmynd8	ENSDARG00000007601	zmynd8	57.2763	85.8462	31.6194	30.5442
stxbp2	ENSDARG00000007603	stxbp2	591.339	561.389	625.141	1011.35
wwox	ENSDARG00000007614	wwox	102.169	79.0689	24.3733	22.9081
gins1	ENSDARG00000007624	gins1	20.1241	48.5709	23.7145	39.0287
mkrn2	ENSDARG00000007630	mkrn2	57.2763	80.1984	100.787	128.116
cnot4b	ENSDARG00000007639	cnot4b	354.494	491.356	344.519	463.253
msx1a	ENSDARG00000007641	msx1a	0	1.12956	9.88105	0
nsfa	ENSDARG00000007654	nsfa	232.201	86.9757	335.297	106.056
crybb1l3	ENSDARG00000007655	crybb1l3	295.67	212.356	9.22231	7.63604
ccnh	ENSDARG00000007657	ccnh	78.9485	83.5871	62.58	111.147
amph	ENSDARG00000007663	amph	99.0726	55.3482	168.637	61.0883
ghrb	ENSDARG00000007671	ghrb	888.557	1023.38	258.883	274.897
ttyh3b	ENSDARG00000007678	ttyh3b	859.145	1389.35	366.258	427.618
ppdpfa	ENSDARG00000007682	ppdpfa	1383.92	2673.66	1012.48	348.713
cul1b	ENSDARG00000007691	cul1b	438.087	434.879	490.759	766.149
nfkbiab	ENSDARG00000007693	nfkbiab	2128.51	1146.5	957.144	1081.77
fabp7a	ENSDARG00000007697	fabp7a	526.323	399.863	972.954	384.347
nsa2	ENSDARG00000007708	nsa2	4586.75	4729.45	2517.03	2396.02
adamts8a	ENSDARG00000007709	adamts8a	15.4801	2.25911	15.1509	10.1814
rab3il1	ENSDARG00000007711	rab3il1	15.4801	14.6842	23.7145	13.5752
lgsn	ENSDARG00000007715	lgsn	1.54801	4.51822	59.2863	68.7244
sub1b	ENSDARG00000007720	sub1b	318.89	599.794	274.034	404.71
nudt8	ENSDARG00000007722	nudt8	120.745	141.194	117.914	138.297
efnb1	ENSDARG00000007723	efnb1	46.4403	39.5344	36.2305	46.6647
rgl2	ENSDARG00000007727	rgl2	12.3841	27.1093	19.1034	11.8783
obfc1	ENSDARG00000007734	obfc1	49.5363	57.6073	31.6194	66.179
zyg11	ENSDARG00000007737	zyg11	230.653	147.972	240.439	314.775
atp1a1a.2	ENSDARG00000007739	atp1a1a.2	106.813	21.4615	101.445	47.5131
il15l	ENSDARG00000007743	il15l	85.1405	73.4211	5.26989	11.8783
tsr1	ENSDARG00000007744	tsr1	600.627	480.061	522.378	703.364
uqcrfs1	ENSDARG00000007745	uqcrfs1	6719.91	8601.56	4895.07	8904.47
cpne2	ENSDARG00000007753	cpne2	24.7681	4.51822	30.9606	2.54535
wdr61	ENSDARG00000007755	wdr61	165.637	215.745	121.866	271.504
spg21	ENSDARG00000007760	spg21	465.951	378.401	304.336	552.34
klhdc10	ENSDARG00000007764	klhdc10	204.337	181.858	183.788	317.32
sult5a1	ENSDARG00000007769	sult5a1	10.8361	15.8138	17.7859	3.3938
vash2	ENSDARG00000007774	vash2	57.2763	42.9231	90.2469	46.6647
tmx2b	ENSDARG00000007786	tmx2b	561.927	856.203	606.696	1038.5
atp2b1b	ENSDARG00000007788	atp2b1b	212.077	66.6438	199.597	95.0263
ppp2r1a	ENSDARG00000007791	ppp2r1a	1287.94	1402.91	1222.62	1909.01
cst3	ENSDARG00000007795	cst3	6736.93	4066.4	2910.96	3406.52
gas6	ENSDARG00000007804	gas6	30.9602	38.4049	86.2945	40.7256
cyth3a	ENSDARG00000007807	cyth3a	34.0562	22.5911	46.7703	16.969
zdhhc16a	ENSDARG00000007808	zdhhc16a	239.941	107.308	123.842	232.475
sp3b	ENSDARG00000007812	sp3b	162.541	131.028	169.954	192.598
RNPEPL1	ENSDARG00000007813	RNPEPL1	26.3162	39.5344	34.2543	58.543
palm1b	ENSDARG00000007818	palm1b	54.1803	42.9231	123.184	58.543
atf3	ENSDARG00000007823	atf3	422.606	430.36	998.645	1143.71
camta1b	ENSDARG00000007824	camta1b	29.4122	40.664	96.1755	40.7256
map2k1	ENSDARG00000007825	map2k1	27.8642	37.2753	34.913	27.1504
ctsla	ENSDARG00000007836	ctsla	12546.6	7975.79	8254.63	12389.9
rtn4rl1a	ENSDARG00000007856	rtn4rl1a	3.09602	6.77733	7.90484	0
tra2a	ENSDARG00000007863	tra2a	362.234	306.109	374.162	400.468
dazap2	ENSDARG00000007867	dazap2	650.164	646.106	765.452	1001.17
ehd3	ENSDARG00000007869	ehd3	9.28805	62.1255	35.5718	3.3938
fancl	ENSDARG00000007885	fancl	0	7.90689	2.63495	7.63604
slc35b2	ENSDARG00000007886	slc35b2	123.841	121.992	141.628	251.141
meox1	ENSDARG00000007891	meox1	7.74004	16.9433	25.032	5.93914
pdcd2	ENSDARG00000007892	pdcd2	75.8524	86.9757	69.8261	107.753
crnkl1	ENSDARG00000007901	crnkl1	345.206	329.83	277.987	402.165
lrp2b	ENSDARG00000007906	lrp2b	4.64403	12.4251	15.8097	1.6969
si:ch211-196i2.1	ENSDARG00000007912	si:ch211-196i2.1	24.7681	2.25911	27.6669	12.7267
xpnpep3	ENSDARG00000007916	xpnpep3	119.197	210.097	169.295	319.865
ttc27	ENSDARG00000007918	ttc27	236.845	216.875	192.351	223.991
ptpn1	ENSDARG00000007923	ptpn1	769.36	719.527	591.545	894.265
hmx4	ENSDARG00000007941	hmx4	15.4801	27.1093	94.1993	26.3019
gabpb2a	ENSDARG00000007943	gabpb2a	120.745	107.308	161.39	196.84
itga11b	ENSDARG00000007950	itga11b	0	6.77733	11.1985	0
iars	ENSDARG00000007955	iars	981.438	806.502	679.816	962.141
hibadhb	ENSDARG00000007959	hibadhb	767.812	1000.79	476.267	852.691
hnrnpaba	ENSDARG00000007960	hnrnpaba	3043.39	2871.33	2992.64	3370.89
cks1b	ENSDARG00000007971	cks1b	29.4122	81.328	44.7941	93.3294
fth1b	ENSDARG00000007975	fth1b	126.937	128.769	84.977	43.2709
si:ch211-220f16.2	ENSDARG00000007976	si:ch211-220f16.2	179.569	195.413	177.2	207.022
onecut1	ENSDARG00000007982	onecut1	15.4801	36.1458	32.2781	13.5752
masp2	ENSDARG00000007988	masp2	2359.17	2340.44	225.288	722.879
nedd8	ENSDARG00000007989	nedd8	167.185	253.02	238.463	350.409
wt1b	ENSDARG00000007990	wt1b	0	23.7207	6.58737	5.93914
pou2f1b	ENSDARG00000007996	pou2f1b	77.4004	114.085	125.16	35.6349
nudt17	ENSDARG00000008014	nudt17	530.967	500.393	247.685	473.435
med31	ENSDARG00000008020	med31	294.122	397.603	251.637	396.226
kif18a	ENSDARG00000008022	kif18a	17.0281	9.03644	26.3495	11.8783
fam129bb	ENSDARG00000008026	fam129bb	20.1241	18.0729	50.064	16.1205
mep1a.2	ENSDARG00000008029	mep1a.2	38.7002	66.6438	42.1591	12.7267
myl9b	ENSDARG00000008030	myl9b	37.1522	67.7733	117.914	68.7244
sart3	ENSDARG00000008032	sart3	159.445	164.915	320.146	412.346
skib	ENSDARG00000008034	skib	134.677	67.7733	188.399	57.6945
zgc:113516	ENSDARG00000008035	zgc:113516	3376.21	4471.91	1181.11	2956.84
si:dkey-42i9.4	ENSDARG00000008049	si:dkey-42i9.4	173.377	199.931	249.002	170.538
scara3	ENSDARG00000008060	scara3	1.54801	7.90689	25.032	9.33294
tma16	ENSDARG00000008068	tma16	89.7845	158.138	146.898	177.326
srsf9	ENSDARG00000008097	srsf9	335.918	371.624	299.725	179.023
slc7a10a	ENSDARG00000008100	slc7a10a	40.2482	82.4575	92.2231	41.574
mettl2a	ENSDARG00000008105	mettl2a	78.9485	163.785	212.772	299.502
src	ENSDARG00000008107	src	7.74004	2.25911	22.397	3.3938
E2F6	ENSDARG00000008119	E2F6	148.609	163.785	112.644	176.477
pcdh15b	ENSDARG00000008127	pcdh15b	66.5644	20.332	57.9688	30.5442
sox1b	ENSDARG00000008131	sox1b	10.8361	9.03644	31.6194	0.848449
foxl1	ENSDARG00000008133	foxl1	7.74004	9.03644	19.1034	7.63604
kcnab1a	ENSDARG00000008140	kcnab1a	6.19204	36.1458	3.95242	12.7267
rbl1	ENSDARG00000008141	rbl1	88.2365	114.085	79.7071	105.208
stxbp3	ENSDARG00000008142	stxbp3	530.967	410.028	432.131	766.149
serinc5	ENSDARG00000008153	serinc5	94.4285	163.785	277.328	156.115
sms	ENSDARG00000008155	sms	108.361	123.122	168.637	212.112
CT573322.1	ENSDARG00000008164	CT573322.1	17.0281	25.9798	21.0796	12.7267
caspa	ENSDARG00000008165	caspa	267.806	189.765	100.787	106.056
dbnla	ENSDARG00000008170	dbnla	12.3841	0	12.516	0.848449
mia3	ENSDARG00000008184	mia3	1145.53	798.595	696.943	1186.98
syk	ENSDARG00000008186	syk	17.0281	29.3684	28.3257	24.605
sf1	ENSDARG00000008188	sf1	1006.21	914.94	897.858	1159.83
pank1a	ENSDARG00000008192	pank1a	1509.31	1302.38	167.319	499.736
ugp2b	ENSDARG00000008200	ugp2b	304.958	228.17	179.176	143.388
pax1a	ENSDARG00000008203	pax1a	3.09602	6.77733	16.4684	2.54535
myt1la	ENSDARG00000008209	myt1la	3.09602	4.51822	12.516	8.48449
znf410	ENSDARG00000008218	znf410	410.222	311.757	185.105	230.778
vps35	ENSDARG00000008224	vps35	674.932	739.859	524.354	852.691
cog5	ENSDARG00000008235	cog5	150.157	297.073	50.064	133.206
sars	ENSDARG00000008237	sars	619.204	684.51	581.006	807.723
manba	ENSDARG00000008238	manba	27.8642	32.7571	49.4052	101.814
mocs3	ENSDARG00000008239	mocs3	125.389	76.8097	48.7465	67.8759
cct8	ENSDARG00000008243	cct8	1001.56	1041.45	1050.68	1501.75
vezf1a	ENSDARG00000008247	vezf1a	18.5761	29.3684	48.7465	11.8783
ptchd4	ENSDARG00000008249	ptchd4	4.64403	2.25911	9.88105	3.3938
cnot6a	ENSDARG00000008255	cnot6a	956.67	681.122	614.601	789.058
mfsd4b	ENSDARG00000008263	mfsd4b	17.0281	0	52.0402	0
klhl24b	ENSDARG00000008275	klhl24b	366.878	351.292	177.859	211.264
rcor2	ENSDARG00000008278	rcor2	9.28805	21.4615	44.7941	23.7566
map2k7	ENSDARG00000008279	map2k7	13.9321	6.77733	7.90484	11.8783
fam114a1	ENSDARG00000008287	fam114a1	55.7283	166.045	50.064	111.147
eif2s3	ENSDARG00000008292	eif2s3	2294.15	2166.49	1588.21	1878.47
hand2	ENSDARG00000008305	hand2	21.6721	60.996	70.4848	35.6349
rdh5	ENSDARG00000008306	rdh5	82.0445	10.166	63.2387	8.48449
ip6k2a	ENSDARG00000008310	ip6k2a	938.093	573.814	926.184	420.831
ambra1a	ENSDARG00000008322	ambra1a	164.089	98.2713	86.9532	70.4213
asic1a	ENSDARG00000008329	asic1a	3.09602	3.38867	7.90484	1.6969
znfl2a	ENSDARG00000008333	znfl2a	12.3841	13.5547	45.4528	39.0287
sh3bp5a	ENSDARG00000008336	sh3bp5a	4.64403	1.12956	11.1985	2.54535
mcl1b	ENSDARG00000008363	mcl1b	2308.08	1221.05	1233.15	1391.46
csnk1da	ENSDARG00000008370	csnk1da	876.173	499.263	727.245	944.324
spred2b	ENSDARG00000008372	spred2b	54.1803	67.7733	113.961	83.9965
epn2	ENSDARG00000008377	epn2	411.77	527.502	658.737	868.812
brd7	ENSDARG00000008380	brd7	126.937	158.138	220.018	263.019
arpc1a	ENSDARG00000008383	arpc1a	1263.18	1337.39	1592.83	2788
hdac6	ENSDARG00000008384	hdac6	86.6885	102.79	66.5324	140.843
mmp14b	ENSDARG00000008388	mmp14b	38.7002	51.9595	110.668	34.7864
snupn	ENSDARG00000008395	snupn	85.1405	60.996	86.9532	99.2685
ftr24	ENSDARG00000008396	ftr24	21.6721	29.3684	34.2543	45.8162
phospho1	ENSDARG00000008403	phospho1	0	2.25911	6.58737	5.09069
tspan7b	ENSDARG00000008407	tspan7b	83.5925	63.2551	219.359	66.179
atp11a	ENSDARG00000008413	atp11a	123.841	117.474	278.646	87.3902
exoc3l2a	ENSDARG00000008414	exoc3l2a	9.28805	11.2956	22.397	0.848449
unc45b	ENSDARG00000008433	unc45b	7.74004	0	40.1829	7.63604
bcl2l1	ENSDARG00000008434	bcl2l1	730.66	569.296	723.293	1203.95
atxn10	ENSDARG00000008439	atxn10	17.0281	31.6275	38.2067	55.1492
fkbp4	ENSDARG00000008447	fkbp4	572.763	686.769	523.037	837.419
faah2a	ENSDARG00000008457	faah2a	921.065	1013.21	307.63	779.725
anapc5	ENSDARG00000008461	anapc5	82.0445	91.494	59.945	145.933
apex2	ENSDARG00000008472	apex2	26.3162	33.8867	40.8417	50.9069
trmt61a	ENSDARG00000008480	trmt61a	281.738	347.903	177.2	292.715
LRP3	ENSDARG00000008485	LRP3	15.4801	6.77733	19.7621	5.93914
dmd	ENSDARG00000008487	dmd	41.7962	47.4413	125.819	11.8783
ltv1	ENSDARG00000008490	ltv1	414.866	344.514	279.963	453.92
RDH13 (1 of many)	ENSDARG00000008491	RDH13 (1 of many)	1201.25	726.304	564.537	963.838
myl6	ENSDARG00000008494	myl6	23.2201	39.5344	57.9688	78.0573
pno1	ENSDARG00000008502	pno1	834.377	791.818	634.363	547.25
glcci1	ENSDARG00000008503	glcci1	32.5082	29.3684	36.8892	38.1802
sox21b	ENSDARG00000008540	sox21b	15.4801	6.77733	32.9368	12.7267
yod1	ENSDARG00000008542	yod1	295.67	334.348	281.281	392.832
arhgap12a	ENSDARG00000008548	arhgap12a	164.089	151.36	250.32	233.323
pole3	ENSDARG00000008551	pole3	113.005	140.065	136.358	162.054
zgc:136872	ENSDARG00000008553	zgc:136872	57.2763	10.166	37.548	12.7267
brap	ENSDARG00000008560	brap	130.033	60.996	102.104	151.024
slc25a24	ENSDARG00000008568	slc25a24	46.4403	41.7935	78.3897	33.0895
fam20b	ENSDARG00000008573	fam20b	269.354	248.502	150.192	204.476
lyst	ENSDARG00000008575	lyst	55.7283	37.2753	32.9368	16.969
mtmr8	ENSDARG00000008592	mtmr8	133.129	147.972	84.3183	120.48
nbas	ENSDARG00000008593	nbas	232.201	295.943	116.596	123.874
cops3	ENSDARG00000008623	cops3	256.969	272.223	280.622	475.98
mtp	ENSDARG00000008637	mtp	5534.13	6802.18	1644.87	5738.91
kifap3a	ENSDARG00000008639	kifap3a	145.513	224.781	137.676	232.475
coro1b	ENSDARG00000008660	coro1b	52.6323	51.9595	137.017	23.7566
fign	ENSDARG00000008662	fign	6.19204	25.9798	26.3495	2.54535
snx3	ENSDARG00000008678	snx3	1970.62	1817.45	1105.36	1701.99
epas1a	ENSDARG00000008697	epas1a	2063.5	2294.13	880.731	1353.28
apeh	ENSDARG00000008703	apeh	396.29	355.81	263.495	419.982
paip2b	ENSDARG00000008706	paip2b	1221.38	1200.72	1084.94	1605.27
lmo3	ENSDARG00000008720	lmo3	18.5761	23.7207	84.3183	28.8473
prkcba	ENSDARG00000008723	prkcba	7.74004	20.332	27.6669	5.09069
ranbp3a	ENSDARG00000008727	ranbp3a	66.5644	103.919	49.4052	77.2089
zgc:66479	ENSDARG00000008732	zgc:66479	69.6604	109.567	70.4848	22.0597
atp6ap2	ENSDARG00000008735	atp6ap2	676.48	790.689	999.962	1394
esf1	ENSDARG00000008740	esf1	224.461	211.227	327.392	361.439
ube2na	ENSDARG00000008748	ube2na	928.805	1102.45	996.668	1838.59
entpd6	ENSDARG00000008757	entpd6	126.937	163.785	200.256	311.381
tmed5	ENSDARG00000008765	tmed5	832.829	740.988	406.44	819.602
si:dkey-42p8.3	ENSDARG00000008767	si:dkey-42p8.3	52.6323	86.9757	30.3019	14.4236
cacng1a	ENSDARG00000008772	cacng1a	12.3841	2.25911	50.064	6.78759
prpf4ba	ENSDARG00000008784	prpf4ba	199.693	105.049	133.065	140.843
dldh	ENSDARG00000008785	dldh	3856.09	3837.1	1972.92	3455.73
camk1gb	ENSDARG00000008788	camk1gb	537.159	131.028	509.203	91.6325
actr3b	ENSDARG00000008790	actr3b	6.19204	12.4251	11.1985	5.09069
marcksb	ENSDARG00000008803	marcksb	83.5925	99.4008	297.09	98.4201
orc3	ENSDARG00000008805	orc3	43.3443	99.4008	50.7227	110.298
bokb	ENSDARG00000008807	bokb	91.3325	62.1255	80.3659	139.146
eml2	ENSDARG00000008808	eml2	232.201	243.984	187.081	124.722
cmtm3	ENSDARG00000008811	cmtm3	10.8361	12.4251	17.1272	7.63604
glud1a	ENSDARG00000008816	glud1a	8726.13	10042.9	946.604	2838.06
hsf1	ENSDARG00000008818	hsf1	114.553	92.6235	213.431	182.417
chga	ENSDARG00000008829	chga	7.74004	12.4251	25.032	7.63604
neu1	ENSDARG00000008832	neu1	85.1405	99.4008	60.6038	95.0263
hmbsa	ENSDARG00000008840	hmbsa	119.197	213.486	122.525	372.469
elp4	ENSDARG00000008852	elp4	264.71	220.263	116.596	184.113
cyp7b1	ENSDARG00000008858	cyp7b1	561.927	441.656	88.9294	277.443
mylipa	ENSDARG00000008859	mylipa	586.695	333.219	573.76	296.109
tfap2e	ENSDARG00000008861	tfap2e	6.19204	12.4251	57.3101	5.09069
cabp4	ENSDARG00000008866	cabp4	1.54801	1.12956	8.56358	0.848449
rap1b	ENSDARG00000008867	rap1b	159.445	245.113	287.209	391.135
usp28	ENSDARG00000008880	usp28	18.5761	14.6842	160.732	6.78759
hprt1	ENSDARG00000008884	hprt1	2701.28	4070.92	2288.45	6589.9
msx1b	ENSDARG00000008886	msx1b	18.5761	19.2024	80.3659	19.5143
ctns	ENSDARG00000008890	ctns	99.0726	72.2915	67.8499	102.662
smarca2	ENSDARG00000008904	smarca2	575.859	456.34	372.845	481.071
si:ch211-241e1.5	ENSDARG00000008906	si:ch211-241e1.5	61.9204	70.0324	34.913	60.2399
slc8a2a	ENSDARG00000008912	slc8a2a	6.19204	4.51822	17.7859	0
mrpl53	ENSDARG00000008920	mrpl53	108.361	216.875	117.914	184.113
renbp	ENSDARG00000008931	renbp	3.09602	4.51822	25.6907	2.54535
sec11a	ENSDARG00000008936	sec11a	775.552	1312.54	413.028	761.059
ccdc127b	ENSDARG00000008946	ccdc127b	54.1803	84.7166	34.913	64.4821
rtf1	ENSDARG00000008947	rtf1	534.063	609.96	393.924	535.371
pofut1	ENSDARG00000008953	pofut1	246.133	358.069	175.883	389.438
tbl1xr1b	ENSDARG00000008966	tbl1xr1b	387.002	518.466	427.52	549.795
fgb	ENSDARG00000008969	fgb	44705	46224.8	10495	30948
mdn1	ENSDARG00000008976	mdn1	253.873	275.611	272.717	296.957
golga1	ENSDARG00000008979	golga1	222.913	214.615	180.494	246.05
casq2	ENSDARG00000008982	casq2	20.1241	4.51822	84.3183	5.09069
sh3glb2a	ENSDARG00000008983	sh3glb2a	7.74004	10.166	14.4922	23.7566
e2f7	ENSDARG00000008986	e2f7	3.09602	4.51822	21.7383	23.7566
pdia6	ENSDARG00000009001	pdia6	595.983	2614.92	366.258	928.203
col11a1b	ENSDARG00000009014	col11a1b	27.8642	39.5344	74.4372	50.0585
rhbg	ENSDARG00000009018	rhbg	215.173	108.437	777.968	55.1492
chrna1	ENSDARG00000009021	chrna1	41.7962	27.1093	54.0164	16.969
ankrd28b	ENSDARG00000009023	ankrd28b	362.234	385.178	355.059	568.461
ANK2 (1 of 2)	ENSDARG00000009026	ANK2 (1 of 2)	4.64403	16.9433	30.9606	0.848449
tnikb	ENSDARG00000009031	tnikb	267.806	311.757	91.5644	137.449
si:ch73-141c7.1	ENSDARG00000009040	si:ch73-141c7.1	7712.18	3489.2	1733.14	4081.04
cbr4	ENSDARG00000009074	cbr4	387.002	262.057	71.1436	175.629
si:ch211-224l10.5	ENSDARG00000009079	si:ch211-224l10.5	1.54801	5.64778	5.26989	0.848449
cd74a	ENSDARG00000009087	cd74a	6.19204	4.51822	5.26989	3.3938
serinc1	ENSDARG00000009106	serinc1	2882.39	1737.26	2116.52	2457.96
pigc	ENSDARG00000009113	pigc	66.5644	33.8867	92.2231	89.9356
sele	ENSDARG00000009123	sele	0	1.12956	11.8573	4.24225
slc10a4	ENSDARG00000009131	slc10a4	143.965	23.7207	52.6989	83.9965
myo1eb	ENSDARG00000009133	myo1eb	21.6721	10.166	55.9926	14.4236
hlx1	ENSDARG00000009134	hlx1	3.09602	35.0162	37.548	1.6969
tp53bp2a	ENSDARG00000009136	tp53bp2a	831.281	609.96	461.774	501.433
ppp1r13bb	ENSDARG00000009142	ppp1r13bb	198.145	314.016	185.764	174.78
pla2g1b	ENSDARG00000009153	pla2g1b	2534.09	2233.13	943.311	1610.36
kmo	ENSDARG00000009160	kmo	5483.05	7767.95	1461.74	3788.32
mob1ba	ENSDARG00000009169	mob1ba	246.133	282.389	354.4	499.736
ctr9	ENSDARG00000009170	ctr9	738.4	631.421	602.085	778.876
zfand1	ENSDARG00000009178	zfand1	179.569	233.818	84.977	212.112
col16a1	ENSDARG00000009194	col16a1	162.541	143.453	96.1755	100.965
anxa3a	ENSDARG00000009196	anxa3a	7.74004	0	15.1509	3.3938
prkcda	ENSDARG00000009208	prkcda	21.6721	18.0729	42.1591	17.8174
slc9a6a	ENSDARG00000009209	slc9a6a	256.969	236.077	104.08	268.958
ppiaa	ENSDARG00000009212	ppiaa	3891.69	4312.64	3159.3	3653.42
tmem180	ENSDARG00000009214	tmem180	207.433	334.348	318.829	479.374
zgc:112437	ENSDARG00000009215	zgc:112437	0	3.38867	10.5398	4.24225
tom1l2	ENSDARG00000009217	tom1l2	154.801	187.506	142.946	184.113
mars2	ENSDARG00000009218	mars2	54.1803	109.567	44.1354	83.9965
fev	ENSDARG00000009242	fev	1.54801	11.2956	7.90484	0
etfb	ENSDARG00000009250	etfb	7390.19	7234.8	3716.59	6264.95
napepld	ENSDARG00000009252	napepld	133.129	50.83	53.3577	100.965
C17H14orf166	ENSDARG00000009253	C17H14orf166	428.798	577.203	459.139	795.845
FAR2	ENSDARG00000009262	FAR2	1.54801	0	11.8573	4.24225
uevld	ENSDARG00000009266	uevld	123.841	92.6235	126.477	156.115
zgc:136439	ENSDARG00000009267	zgc:136439	421.058	816.668	173.906	363.985
ppm1da	ENSDARG00000009273	ppm1da	55.7283	57.6073	132.406	87.3902
smyd1a	ENSDARG00000009280	smyd1a	156.349	5.64778	647.538	17.8174
dnm1b	ENSDARG00000009281	dnm1b	24.7681	7.90689	15.8097	1.6969
rpl15	ENSDARG00000009285	rpl15	5969.12	7662.9	3704.73	3718.75
dusp8a	ENSDARG00000009299	dusp8a	103.717	100.53	204.208	185.81
pvalb6	ENSDARG00000009311	pvalb6	29.4122	24.8502	84.977	24.605
NAPSA	ENSDARG00000009313	NAPSA	23.2201	27.1093	61.2625	15.2721
clgn	ENSDARG00000009315	clgn	210.529	219.134	338.591	508.221
aif1l	ENSDARG00000009336	aif1l	47.9883	58.7369	148.216	46.6647
nrap	ENSDARG00000009341	nrap	21.6721	23.7207	144.263	7.63604
txndc5	ENSDARG00000009342	txndc5	362.234	495.875	194.986	326.653
caprin1a	ENSDARG00000009346	caprin1a	116.101	70.0324	253.614	251.989
atg3	ENSDARG00000009350	atg3	566.571	687.899	387.337	725.424
fgf6a	ENSDARG00000009351	fgf6a	3.09602	0	11.8573	5.09069
MPP4 (1 of 3)	ENSDARG00000009386	MPP4 (1 of 3)	4.64403	2.25911	4.61116	3.3938
robo4	ENSDARG00000009387	robo4	3.09602	14.6842	47.429	38.1802
npl	ENSDARG00000009390	npl	354.494	474.413	179.835	298.654
vcanb	ENSDARG00000009401	vcanb	37.1522	53.0891	138.335	64.4821
mef2cb	ENSDARG00000009418	mef2cb	111.457	79.0689	247.685	40.7256
tmem30c	ENSDARG00000009430	tmem30c	1140.88	1433.41	606.038	1427.94
ubxn7	ENSDARG00000009436	ubxn7	142.417	194.283	125.16	134.055
myog	ENSDARG00000009438	myog	4.64403	6.77733	19.1034	5.09069
zgc:92137	ENSDARG00000009443	zgc:92137	173.377	487.968	432.131	51.7554
atp5g3b	ENSDARG00000009447	atp5g3b	12142.6	17482.1	6686.84	9261.67
slc35e4	ENSDARG00000009459	slc35e4	35.6042	60.996	80.3659	63.6337
rgs9bp	ENSDARG00000009466	rgs9bp	26.3162	16.9433	19.7621	25.4535
hnf1a	ENSDARG00000009470	hnf1a	438.087	292.555	131.089	289.321
med19b	ENSDARG00000009472	med19b	164.089	127.64	188.399	173.932
ppardb	ENSDARG00000009473	ppardb	455.115	233.818	303.019	340.228
prkar2ab	ENSDARG00000009477	prkar2ab	40.2482	45.1822	78.3897	13.5752
pdcl	ENSDARG00000009480	pdcl	340.562	301.591	459.139	456.466
arf1	ENSDARG00000009484	arf1	619.204	691.288	905.763	1236.19
gipc2	ENSDARG00000009488	gipc2	114.553	83.5871	245.05	292.715
MAP3K13	ENSDARG00000009493	MAP3K13	150.157	121.992	125.16	56.8461
xrcc1	ENSDARG00000009494	xrcc1	83.5925	57.6073	129.112	203.628
syne1a	ENSDARG00000009499	syne1a	205.885	196.543	98.8105	86.5418
slmo2	ENSDARG00000009505	slmo2	6176.56	2830.67	3031.51	3872.32
rnf150b	ENSDARG00000009524	rnf150b	196.597	231.559	88.2707	141.691
tial1	ENSDARG00000009525	tial1	292.574	239.466	261.518	304.593
wls	ENSDARG00000009534	wls	99.0726	70.0324	304.995	44.9678
cldnb	ENSDARG00000009544	cldnb	524.775	307.239	836.595	1164.92
ubr4	ENSDARG00000009549	ubr4	664.096	785.041	845.159	1400.79
foxi3b	ENSDARG00000009550	foxi3b	10.8361	1.12956	23.0558	0
gng3	ENSDARG00000009553	gng3	49.5363	51.9595	185.105	48.3616
wrap73	ENSDARG00000009557	wrap73	55.7283	83.5871	45.4528	44.9678
SPEG (1 of 2)	ENSDARG00000009567	SPEG (1 of 2)	10.8361	6.77733	67.8499	8.48449
si:dkey-15h19.2	ENSDARG00000009568	si:dkey-15h19.2	7.74004	6.77733	28.9844	3.3938
papola	ENSDARG00000009585	papola	1252.34	1193.94	934.088	1505.15
nr1d2b	ENSDARG00000009594	nr1d2b	896.297	365.976	1073.74	645.67
ccnc	ENSDARG00000009607	ccnc	320.438	276.741	289.844	508.221
rgs12a	ENSDARG00000009610	rgs12a	30.9602	40.664	65.2149	31.3926
chia.3	ENSDARG00000009612	chia.3	38.7002	21.4615	15.1509	8.48449
nrbp2b	ENSDARG00000009626	nrbp2b	91.3325	56.4778	28.9844	56.8461
unc119.1	ENSDARG00000009629	unc119.1	32.5082	30.498	34.2543	38.1802
zgc:73075	ENSDARG00000009637	zgc:73075	1026.33	163.785	777.309	150.175
psmb1	ENSDARG00000009640	psmb1	695.056	953.344	1969.62	2727.76
lhfpl2a	ENSDARG00000009653	lhfpl2a	51.0843	72.2915	31.6194	30.5442
fgfr1op2	ENSDARG00000009657	fgfr1op2	284.834	247.373	191.692	263.019
si:ch211-197g15.6	ENSDARG00000009673	si:ch211-197g15.6	20.1241	1.12956	1.31747	6.78759
dlg1	ENSDARG00000009677	dlg1	114.553	123.122	140.311	55.1492
med27	ENSDARG00000009681	med27	89.7845	108.437	123.184	153.569
ppa2	ENSDARG00000009685	ppa2	243.037	272.223	129.771	313.078
daam1b	ENSDARG00000009689	daam1b	1778.66	1288.82	410.393	1022.38
llgl1	ENSDARG00000009693	llgl1	21.6721	51.9595	70.4848	46.6647
ascl1b	ENSDARG00000009702	ascl1b	72.7564	37.2753	38.2067	91.6325
rpn2	ENSDARG00000009724	rpn2	3257.01	3986.2	1140.27	2351.05
KIF21B	ENSDARG00000009733	KIF21B	6.19204	14.6842	17.1272	9.33294
gigfy2	ENSDARG00000009735	gigfy2	331.274	246.243	264.153	267.261
ppp1r7	ENSDARG00000009740	ppp1r7	294.122	415.676	223.97	409.801
efhc1	ENSDARG00000009743	efhc1	4.64403	0	10.5398	0.848449
fbxw2	ENSDARG00000009745	fbxw2	247.681	297.073	326.733	458.162
dffb	ENSDARG00000009748	dffb	51.0843	58.7369	49.4052	75.512
sf3b6	ENSDARG00000009753	sf3b6	687.316	834.741	903.128	1075.83
zc3h11a	ENSDARG00000009754	zc3h11a	662.548	538.798	739.102	721.182
srek1	ENSDARG00000009764	srek1	34.0562	21.4615	53.3577	17.8174
ppme1	ENSDARG00000009771	ppme1	535.611	551.223	322.122	470.041
mcl1a	ENSDARG00000009779	mcl1a	6127.02	2836.31	2344.44	1960.77
myh11a	ENSDARG00000009782	myh11a	89.7845	83.5871	93.5406	40.7256
dirc2	ENSDARG00000009783	dirc2	238.393	185.247	309.606	615.974
klc1a	ENSDARG00000009796	klc1a	47.9883	90.3644	44.7941	58.543
smfn	ENSDARG00000009806	smfn	210.529	308.369	243.074	403.862
her4.4	ENSDARG00000009822	her4.4	23.2201	13.5547	44.7941	22.0597
pou3f1	ENSDARG00000009823	pou3f1	30.9602	27.1093	96.8343	25.4535
mmp23bb	ENSDARG00000009825	mmp23bb	470.595	544.446	25.032	61.0883
hdlbpa	ENSDARG00000009830	hdlbpa	19922.9	22234.2	4264.66	8241.83
agk	ENSDARG00000009837	agk	405.578	477.802	360.988	643.124
fam117bb	ENSDARG00000009839	fam117bb	78.9485	41.7935	50.7227	67.0275
dusp23a	ENSDARG00000009844	dusp23a	13.9321	46.3118	39.5242	61.0883
wdr41	ENSDARG00000009851	wdr41	114.553	64.3846	66.5324	84.8449
dcps	ENSDARG00000009862	dcps	77.4004	88.1053	125.16	151.024
ddx55	ENSDARG00000009864	ddx55	126.937	120.862	106.715	170.538
dcaf11	ENSDARG00000009868	dcaf11	1094.44	910.421	653.467	1184.43
mapk8b	ENSDARG00000009870	mapk8b	142.417	185.247	217.383	210.415
snrpc	ENSDARG00000009871	snrpc	191.953	288.037	339.908	397.074
ier5	ENSDARG00000009881	ier5	1003.11	703.713	796.413	716.939
sult3st1	ENSDARG00000009885	sult3st1	20.1241	24.8502	3.29368	3.3938
rnf114	ENSDARG00000009886	rnf114	49.5363	50.83	47.429	53.4523
znf385a	ENSDARG00000009899	znf385a	26.3162	115.215	65.2149	29.6957
slc38a5a	ENSDARG00000009901	slc38a5a	100.621	50.83	132.406	17.8174
dmbx1a	ENSDARG00000009922	dmbx1a	44.8923	38.4049	153.486	27.1504
cadm2a	ENSDARG00000009930	cadm2a	20.1241	40.664	28.3257	10.1814
micu2	ENSDARG00000009939	micu2	464.403	519.595	323.44	561.673
erc1a	ENSDARG00000009941	erc1a	27.8642	13.5547	31.6194	3.3938
cdc6	ENSDARG00000009942	cdc6	18.5761	21.4615	17.7859	18.6659
FNDC4 (1 of 2)	ENSDARG00000009949	FNDC4 (1 of 2)	12.3841	9.03644	12.516	5.09069
edf1	ENSDARG00000009950	edf1	2801.9	3119.83	2094.12	3098.54
med14	ENSDARG00000009953	med14	176.473	190.895	297.09	327.501
cbl	ENSDARG00000009958	cbl	99.0726	89.2349	132.406	83.9965
icn	ENSDARG00000009978	icn	318.89	289.166	777.309	208.718
fam199x	ENSDARG00000009982	fam199x	249.229	195.413	276.011	290.17
gna11a	ENSDARG00000010002	gna11a	68.1124	51.9595	52.6989	82.2996
vim	ENSDARG00000010008	vim	55.7283	32.7571	150.851	24.605
trim13	ENSDARG00000010010	trim13	128.485	73.4211	221.994	167.144
qki2	ENSDARG00000010018	qki2	10.8361	16.9433	75.096	27.9988
grpel1	ENSDARG00000010021	grpel1	873.077	1064.04	1189.68	1671.44
HIATL1 (1 of 2)	ENSDARG00000010023	HIATL1 (1 of 2)	12.3841	23.7207	28.9844	8.48449
spon1a	ENSDARG00000010029	spon1a	0	5.64778	7.2461	0
ssh1b	ENSDARG00000010031	ssh1b	6.19204	2.25911	10.5398	7.63604
cmtm7	ENSDARG00000010032	cmtm7	23.2201	23.7207	72.461	72.1182
engase	ENSDARG00000010035	engase	88.2365	126.51	57.9688	134.903
dnm1a	ENSDARG00000010042	dnm1a	126.937	41.7935	264.812	38.1802
neu3.2	ENSDARG00000010047	neu3.2	38.7002	57.6073	71.8023	17.8174
ufd1l	ENSDARG00000010051	ufd1l	647.068	580.591	847.135	1158.98
ndrg3b	ENSDARG00000010052	ndrg3b	661	477.802	350.448	386.044
itpkb	ENSDARG00000010059	itpkb	7.74004	15.8138	27.6669	5.93914
adam9	ENSDARG00000010070	adam9	131.581	241.725	99.4692	207.87
PTCHD3 (1 of 3)	ENSDARG00000010075	PTCHD3 (1 of 3)	0	0	12.516	0
nup133	ENSDARG00000010078	nup133	312.698	234.947	175.883	367.378
rbfox3	ENSDARG00000010083	rbfox3	7.74004	7.90689	28.9844	11.8783
p4ha2	ENSDARG00000010085	p4ha2	69.6604	132.158	65.2149	85.6933
f9a	ENSDARG00000010097	f9a	292.574	341.126	17.1272	81.4511
pank1b	ENSDARG00000010098	pank1b	650.164	456.34	272.717	384.347
bri3bp	ENSDARG00000010108	bri3bp	21.6721	41.7935	61.2625	61.9368
ndufb8	ENSDARG00000010113	ndufb8	3263.2	4703.47	3205.41	5296.87
sp5l	ENSDARG00000010124	sp5l	0	0	7.90484	2.54535
smpdl3b	ENSDARG00000010130	smpdl3b	23.2201	14.6842	32.2781	11.0298
dacha	ENSDARG00000010132	dacha	38.7002	5.64778	104.739	24.605
ldb1a	ENSDARG00000010137	ldb1a	630.04	558	523.037	384.347
lppr3a	ENSDARG00000010144	lppr3a	35.6042	6.77733	40.8417	14.4236
cpa2	ENSDARG00000010146	cpa2	41.7962	0	7.90484	9.33294
atp5a1	ENSDARG00000010149	atp5a1	19192.2	12592.3	8525.37	14240.4
vstm4a	ENSDARG00000010154	vstm4a	3.09602	7.90689	12.516	0.848449
abi1a	ENSDARG00000010155	abi1a	549.543	482.32	254.931	443.739
rps15a	ENSDARG00000010160	rps15a	3922.65	5254.69	2501.88	2337.48
myd88	ENSDARG00000010169	myd88	106.813	105.049	86.9532	172.235
asap2a	ENSDARG00000010181	asap2a	4.64403	15.8138	25.6907	2.54535
myo3a	ENSDARG00000010186	myo3a	88.2365	9.03644	56.6513	11.8783
pax3a	ENSDARG00000010192	pax3a	3.09602	1.12956	14.4922	3.3938
eif4bb	ENSDARG00000010194	eif4bb	1394.76	1068.56	1521.02	2149.97
smad3b	ENSDARG00000010207	smad3b	34.0562	16.9433	44.7941	34.7864
ppm1na	ENSDARG00000010231	ppm1na	94.4285	27.1093	83.0008	8.48449
rbm22	ENSDARG00000010238	rbm22	452.019	301.591	599.45	736.454
rpl22l1	ENSDARG00000010244	rpl22l1	1024.78	1445.83	619.212	520.948
prmt1	ENSDARG00000010246	prmt1	1131.59	1564.43	1800.99	2640.37
wdr54	ENSDARG00000010248	wdr54	38.7002	14.6842	24.3733	5.93914
nqo1	ENSDARG00000010250	nqo1	17032.7	15767.5	8098.51	12647
jak3	ENSDARG00000010252	jak3	7.74004	6.77733	19.7621	2.54535
bin2b	ENSDARG00000010255	bin2b	18.5761	14.6842	27.6669	5.09069
igf2bp3	ENSDARG00000010266	igf2bp3	3343.7	3654.11	812.222	1478
dpydb	ENSDARG00000010267	dpydb	31085.6	17185.1	1728.52	5115.3
fezf1	ENSDARG00000010270	fezf1	3.09602	3.38867	14.4922	6.78759
ptgs2b	ENSDARG00000010276	ptgs2b	21.6721	18.0729	33.5956	10.1814
scamp2	ENSDARG00000010279	scamp2	538.707	431.49	487.465	797.542
clasp1a	ENSDARG00000010280	clasp1a	263.162	215.745	151.509	241.808
xpo4	ENSDARG00000010281	xpo4	148.609	118.603	126.477	172.235
fmodb	ENSDARG00000010294	fmodb	6.19204	6.77733	40.1829	1.6969
traf3ip1	ENSDARG00000010300	traf3ip1	21.6721	10.166	30.3019	16.969
b4galt6	ENSDARG00000010301	b4galt6	399.386	544.446	312.241	409.801
cp	ENSDARG00000010312	cp	64979.2	66485.6	1308.25	3995.35
qars	ENSDARG00000010316	qars	800.321	711.62	770.063	1339.7
gpr183a	ENSDARG00000010317	gpr183a	12.3841	14.6842	29.6431	7.63604
srpx	ENSDARG00000010318	srpx	1.54801	5.64778	15.1509	4.24225
C5HXorf57	ENSDARG00000010331	C5HXorf57	18.5761	12.4251	16.4684	46.6647
acer1	ENSDARG00000010347	acer1	3.09602	1.12956	9.22231	0.848449
rnf2	ENSDARG00000010381	rnf2	715.18	515.077	576.395	763.604
lpar5a	ENSDARG00000010384	lpar5a	3.09602	6.77733	25.6907	2.54535
sept4a	ENSDARG00000010385	sept4a	51.0843	30.498	58.6276	20.3628
lrrfip2	ENSDARG00000010400	lrrfip2	383.906	249.632	351.107	456.466
igsf9b	ENSDARG00000010408	igsf9b	54.1803	72.2915	119.231	82.2996
epn1	ENSDARG00000010411	epn1	967.506	982.713	671.253	1085.17
sirt4	ENSDARG00000010415	sirt4	184.213	161.526	104.08	148.479
ndrg1b	ENSDARG00000010420	ndrg1b	385.454	37.2753	310.265	37.3318
npsn	ENSDARG00000010423	npsn	10.8361	71.162	174.565	54.3007
scara5	ENSDARG00000010425	scara5	9.28805	2.25911	9.88105	1.6969
eaf2	ENSDARG00000010432	eaf2	428.798	467.636	623.165	1030.87
clu	ENSDARG00000010434	clu	60.3723	14.6842	189.716	27.9988
fam46c	ENSDARG00000010437	fam46c	37.1522	40.664	92.2231	50.9069
rnf11a	ENSDARG00000010442	rnf11a	397.838	266.575	391.29	507.373
trabd	ENSDARG00000010445	trabd	311.15	337.737	428.179	695.728
guca1a	ENSDARG00000010454	guca1a	37.1522	45.1822	121.866	37.3318
atp1a2a	ENSDARG00000010472	atp1a2a	32.5082	0	247.026	7.63604
hsp90aa1.1	ENSDARG00000010478	hsp90aa1.1	66.5644	11.2956	259.542	48.3616
bzw1a	ENSDARG00000010481	bzw1a	928.805	1434.53	1790.45	2536.86
sae1	ENSDARG00000010487	sae1	63.4684	94.8826	72.461	167.144
dvl1a	ENSDARG00000010515	dvl1a	30.9602	29.3684	20.4208	62.7852
rpl21	ENSDARG00000010516	rpl21	3653.3	4576.96	2376.72	2474.93
per3	ENSDARG00000010519	per3	808.061	144.583	411.71	146.782
si:ch211-282j22.3	ENSDARG00000010524	si:ch211-282j22.3	100.621	123.122	71.1436	148.479
scamp4	ENSDARG00000010531	scamp4	72.7564	190.895	110.668	147.63
mmgt1	ENSDARG00000010553	mmgt1	349.85	553.482	471.655	846.752
pdha1b	ENSDARG00000010555	pdha1b	85.1405	27.1093	32.9368	19.5143
ENSDARG00000010556	ENSDARG00000010556	ENSDARG00000010556	3.09602	6.77733	19.1034	9.33294
spopla	ENSDARG00000010563	spopla	126.937	146.842	156.121	302.896
aqp4	ENSDARG00000010565	aqp4	0	1.12956	10.5398	1.6969
ezh2	ENSDARG00000010571	ezh2	57.2763	56.4778	134.382	167.993
slc25a25a	ENSDARG00000010572	slc25a25a	2888.58	1379.19	1119.85	1083.47
pard3	ENSDARG00000010583	pard3	151.705	158.138	102.104	133.206
tex9	ENSDARG00000010586	tex9	0	3.38867	7.90484	0.848449
foxn4	ENSDARG00000010591	foxn4	18.5761	7.90689	90.2469	29.6957
slc7a6os	ENSDARG00000010596	slc7a6os	351.398	291.425	449.917	620.216
mtmr10	ENSDARG00000010601	mtmr10	72.7564	45.1822	74.4372	43.2709
zgc:112294	ENSDARG00000010602	zgc:112294	27.8642	0	12.516	2.54535
kctd9b	ENSDARG00000010603	kctd9b	38.7002	25.9798	46.7703	33.0895
sarm1	ENSDARG00000010610	sarm1	49.5363	32.7571	34.2543	50.0585
clic2	ENSDARG00000010625	clic2	29.4122	94.8826	94.1993	79.7542
hoxb6a	ENSDARG00000010630	hoxb6a	7.74004	1.12956	7.2461	0.848449
slc20a1b	ENSDARG00000010641	slc20a1b	1834.39	1205.24	1600.07	2323.9
ppm1k	ENSDARG00000010655	ppm1k	712.084	455.211	468.362	581.188
insig1	ENSDARG00000010658	insig1	1814.27	1236.86	1395.86	3315.74
trim16	ENSDARG00000010673	trim16	162.541	112.956	74.4372	93.3294
gngt2a	ENSDARG00000010680	gngt2a	232.201	93.7531	327.392	57.6945
tjap1	ENSDARG00000010681	tjap1	23.2201	50.83	28.3257	38.1802
msi1	ENSDARG00000010710	msi1	83.5925	64.3846	191.034	68.7244
npffr1l3	ENSDARG00000010712	npffr1l3	57.2763	75.6802	5.26989	39.8771
chchd10	ENSDARG00000010717	chchd10	1976.81	2904.09	1495.33	2437.59
2018-09-06	ENSDARG00000010721	2018-09-06	578.955	713.879	497.346	801.784
ttyh2l	ENSDARG00000010727	ttyh2l	55.7283	9.03644	40.8417	12.7267
scin	ENSDARG00000010728	scin	29.4122	9.03644	12.516	7.63604
CABZ01073795.1	ENSDARG00000010729	CABZ01073795.1	95.9766	7.90689	35.5718	39.0287
xrcc4	ENSDARG00000010732	xrcc4	23.2201	48.5709	11.1985	26.3019
C16H8orf76	ENSDARG00000010738	C16H8orf76	7.74004	25.9798	19.1034	45.8162
dnaja2l	ENSDARG00000010745	dnaja2l	289.478	259.798	284.574	279.14
acsl4b	ENSDARG00000010752	acsl4b	77.4004	62.1255	74.4372	27.1504
nod2	ENSDARG00000010756	nod2	0	10.166	18.4446	16.969
capn12	ENSDARG00000010758	capn12	21.6721	12.4251	27.0082	3.3938
flj13639	ENSDARG00000010764	flj13639	18.5761	28.2389	61.9212	33.0895
epha4l	ENSDARG00000010767	epha4l	17.0281	18.0729	19.1034	22.0597
sox19a	ENSDARG00000010770	sox19a	30.9602	25.9798	103.422	28.8473
pnpla6	ENSDARG00000010773	pnpla6	693.508	483.45	342.543	469.192
tlk2	ENSDARG00000010779	tlk2	213.625	196.543	147.557	165.448
ppp1r12a	ENSDARG00000010784	ppp1r12a	369.974	309.498	377.456	443.739
thbs1b	ENSDARG00000010785	thbs1b	91.3325	19.2024	303.019	20.3628
homer3	ENSDARG00000010789	homer3	224.461	222.522	169.295	156.963
dla	ENSDARG00000010791	dla	17.0281	66.6438	137.017	51.7554
cdc25b	ENSDARG00000010792	cdc25b	111.457	138.935	216.724	173.932
tfeb	ENSDARG00000010794	tfeb	26.3162	16.9433	28.3257	3.3938
slc7a14a	ENSDARG00000010816	slc7a14a	12.3841	13.5547	44.1354	4.24225
memo1	ENSDARG00000010823	memo1	252.325	246.243	418.956	630.398
churc1	ENSDARG00000010831	churc1	260.066	360.328	154.803	261.322
kras	ENSDARG00000010844	kras	148.609	194.283	161.39	301.199
amt	ENSDARG00000010862	amt	2883.94	4118.36	434.107	1309.16
DDX17	ENSDARG00000010873	DDX17	818.897	569.296	617.895	637.185
cdkn1ca	ENSDARG00000010878	cdkn1ca	54.1803	73.4211	61.2625	36.4833
mettl13	ENSDARG00000010905	mettl13	100.621	102.79	83.6595	148.479
nprl3	ENSDARG00000010918	nprl3	230.653	143.453	146.898	267.261
HTRA3	ENSDARG00000010925	HTRA3	1.54801	0	20.4208	3.3938
cacna1fa	ENSDARG00000010933	cacna1fa	9.28805	4.51822	19.7621	12.7267
syt14a	ENSDARG00000010934	syt14a	3.09602	2.25911	11.8573	4.24225
abcb4	ENSDARG00000010936	abcb4	1030.97	707.101	653.467	761.059
pomgnt2	ENSDARG00000010941	pomgnt2	3.09602	2.25911	15.1509	27.9988
rapgef6	ENSDARG00000010945	rapgef6	12.3841	10.166	15.1509	10.1814
cbsb	ENSDARG00000010946	cbsb	2948.96	1371.28	987.446	1231.1
kif11	ENSDARG00000010948	kif11	55.7283	79.0689	66.5324	65.3306
ndel1a	ENSDARG00000010953	ndel1a	501.555	317.405	389.972	602.399
sh3glb1b	ENSDARG00000010956	sh3glb1b	116.101	108.437	149.533	152.721
mpp2b	ENSDARG00000010957	mpp2b	23.2201	13.5547	14.4922	4.24225
glmnb	ENSDARG00000010958	glmnb	69.6604	10.166	37.548	11.8783
fkbp7	ENSDARG00000010962	fkbp7	7.74004	10.166	17.1272	2.54535
psma8	ENSDARG00000010965	psma8	760.072	833.612	1320.11	1790.23
rab34b	ENSDARG00000010977	rab34b	3.09602	3.38867	3.29368	4.24225
trmt1	ENSDARG00000010978	trmt1	116.101	68.9029	169.954	232.475
zdhhc3a	ENSDARG00000010981	zdhhc3a	83.5925	72.2915	23.0558	61.0883
gtf2a1	ENSDARG00000011000	gtf2a1	334.37	320.794	683.11	918.022
hnrnpa1a	ENSDARG00000011020	hnrnpa1a	57.2763	65.5142	71.8023	47.5131
zgc:92907	ENSDARG00000011026	zgc:92907	92.8805	91.494	42.1591	63.6337
fgfr1a	ENSDARG00000011027	fgfr1a	26.3162	13.5547	74.4372	21.2112
pgbd5	ENSDARG00000011042	pgbd5	4.64403	27.1093	30.3019	25.4535
slc17a9b	ENSDARG00000011049	slc17a9b	780.197	853.944	249.002	590.521
fbxo9	ENSDARG00000011055	fbxo9	1133.14	1178.13	504.592	765.301
camk2b1	ENSDARG00000011065	camk2b1	945.833	870.887	400.512	471.738
glra3	ENSDARG00000011066	glra3	18.5761	6.77733	54.6751	12.7267
ddx11	ENSDARG00000011072	ddx11	235.297	115.215	66.5324	88.2387
wdr3	ENSDARG00000011079	wdr3	611.464	498.134	436.084	586.278
si:ch211-288d18.1	ENSDARG00000011088	si:ch211-288d18.1	1.54801	5.64778	30.9606	6.78759
drd2b	ENSDARG00000011091	drd2b	18.5761	30.498	2.63495	1.6969
ccna2	ENSDARG00000011094	ccna2	29.4122	31.6275	57.3101	32.2411
chrna10a	ENSDARG00000011113	chrna10a	3.09602	4.51822	17.1272	0
pptc7a	ENSDARG00000011122	pptc7a	255.421	311.757	250.979	238.414
snrpb	ENSDARG00000011125	snrpb	459.759	722.915	722.634	923.961
dpysl5a	ENSDARG00000011141	dpysl5a	40.2482	40.664	104.739	39.0287
uqcrb	ENSDARG00000011146	uqcrb	715.18	1065.17	844.5	1476.3
rpp14	ENSDARG00000011152	rpp14	71.2084	177.34	171.93	274.049
arhgef18a	ENSDARG00000011157	arhgef18a	774.004	661.919	162.049	419.982
sema3fa	ENSDARG00000011163	sema3fa	40.2482	13.5547	129.771	39.8771
cahz	ENSDARG00000011166	cahz	125.389	194.283	747.666	175.629
ndrg2	ENSDARG00000011170	ndrg2	1654.82	2252.33	120.549	247.747
TENM2 (1 of 2)	ENSDARG00000011171	TENM2 (1 of 2)	10.8361	63.2551	82.3421	26.3019
atp6v1d	ENSDARG00000011175	atp6v1d	470.595	403.251	532.918	682.153
acvr2aa	ENSDARG00000011188	acvr2aa	407.126	411.158	395.901	453.072
fgfr1b	ENSDARG00000011190	fgfr1b	18.5761	16.9433	33.5956	5.09069
dnajc11	ENSDARG00000011196	dnajc11	789.485	858.462	758.206	1481.39
rplp2l	ENSDARG00000011201	rplp2l	3114.59	4003.14	1833.26	1760.53
COX5B (1 of 3)	ENSDARG00000011208	COX5B (1 of 3)	133.129	93.7531	118.573	70.4213
akt2	ENSDARG00000011219	akt2	478.335	447.304	627.117	912.931
ccdc28b	ENSDARG00000011222	ccdc28b	3.09602	2.25911	12.516	5.93914
pcyt1aa	ENSDARG00000011233	pcyt1aa	60.3723	47.4413	67.1911	85.6933
otx2	ENSDARG00000011235	otx2	63.4684	40.664	195.645	43.2709
ppp1r14aa	ENSDARG00000011239	ppp1r14aa	13.9321	11.2956	54.6751	14.4236
ift46	ENSDARG00000011240	ift46	69.6604	60.996	75.7547	50.9069
esrp1	ENSDARG00000011245	esrp1	47.9883	18.0729	88.2707	11.8783
krr1	ENSDARG00000011246	krr1	164.089	164.915	177.859	253.686
rnpc3	ENSDARG00000011247	rnpc3	89.7845	71.162	81.0246	50.0585
enpp2	ENSDARG00000011257	enpp2	6.19204	0	28.3257	19.5143
trpm1a	ENSDARG00000011259	trpm1a	58.8243	15.8138	75.7547	13.5752
traip	ENSDARG00000011262	traip	7.74004	10.166	6.58737	30.5442
uqcc2	ENSDARG00000011272	uqcc2	303.41	503.782	235.828	380.954
tlx2	ENSDARG00000011273	tlx2	4.64403	3.38867	28.9844	5.09069
atf7a	ENSDARG00000011298	atf7a	68.1124	77.9393	73.7785	100.965
blzf1	ENSDARG00000011299	blzf1	275.546	242.854	173.906	193.446
nae1	ENSDARG00000011301	nae1	191.953	230.429	129.771	271.504
stk3	ENSDARG00000011312	stk3	277.094	285.777	367.575	638.882
arhgap33	ENSDARG00000011333	arhgap33	30.9602	28.2389	67.8499	23.7566
ncaldb	ENSDARG00000011334	ncaldb	630.04	334.348	903.787	167.144
nfatc2ip	ENSDARG00000011360	nfatc2ip	114.553	50.83	106.715	190.053
fyna	ENSDARG00000011370	fyna	37.1522	32.7571	95.5168	37.3318
zgc:64106	ENSDARG00000011371	zgc:64106	3797.27	3854.04	474.949	1317.64
mknk2a	ENSDARG00000011373	mknk2a	123.841	88.1053	133.065	70.4213
zgc:77816	ENSDARG00000011376	zgc:77816	102.169	285.777	17.1272	32.2411
fen1	ENSDARG00000011404	fen1	78.9485	175.081	104.08	211.264
rps9	ENSDARG00000011405	rps9	4613.07	5089.78	2011.12	1677.38
col2a1b	ENSDARG00000011407	col2a1b	103.717	92.6235	350.448	72.1182
AADAT	ENSDARG00000011410	AADAT	493.815	360.328	174.565	289.321
sigmar1	ENSDARG00000011418	sigmar1	595.983	613.348	415.004	730.515
ryr1a	ENSDARG00000011422	ryr1a	21.6721	2.25911	66.5324	0
ptger2a	ENSDARG00000011434	ptger2a	44.8923	30.498	22.397	13.5752
elmsan1a	ENSDARG00000011445	elmsan1a	179.569	147.972	63.2387	48.3616
fes	ENSDARG00000011449	fes	4.64403	5.64778	15.1509	0.848449
gsna	ENSDARG00000011459	gsna	99.0726	55.3482	108.692	36.4833
otub1b	ENSDARG00000011462	otub1b	359.138	452.952	182.47	345.319
CABZ01044048.1	ENSDARG00000011463	CABZ01044048.1	379.262	291.425	5.92863	24.605
lace1a	ENSDARG00000011466	lace1a	23.2201	28.2389	46.7703	66.179
calcrla	ENSDARG00000011473	calcrla	13.9321	13.5547	39.5242	9.33294
sirt2	ENSDARG00000011488	sirt2	664.096	710.49	505.91	882.387
scube3	ENSDARG00000011490	scube3	4.64403	11.2956	19.7621	2.54535
DCUN1D3	ENSDARG00000011493	DCUN1D3	78.9485	103.919	114.62	96.7232
ppm1bb	ENSDARG00000011496	ppm1bb	306.506	320.794	236.486	307.139
si:ch211-212o1.2	ENSDARG00000011498	si:ch211-212o1.2	9.28805	31.6275	12.516	19.5143
lpcat1	ENSDARG00000011506	lpcat1	6.19204	6.77733	30.3019	15.2721
rcc2	ENSDARG00000011510	rcc2	252.325	293.684	351.107	582.036
orai1a	ENSDARG00000011515	orai1a	82.0445	99.4008	72.461	119.631
myl4	ENSDARG00000011519	myl4	15.4801	12.4251	64.5562	2.54535
upb1	ENSDARG00000011521	upb1	7560.48	11949.6	1237.11	3362.4
sema6dl	ENSDARG00000011533	sema6dl	17.0281	11.2956	48.0878	33.0895
ugt2a5	ENSDARG00000011537	ugt2a5	137.773	136.676	63.8974	138.297
arrb2b	ENSDARG00000011545	arrb2b	726.016	515.077	373.504	426.77
atp5f1	ENSDARG00000011553	atp5f1	6600.71	8234.46	4244.9	7330.6
spag7	ENSDARG00000011555	spag7	318.89	248.502	288.527	305.442
sfpq	ENSDARG00000011564	sfpq	518.583	431.49	493.394	604.096
pou6f1	ENSDARG00000011570	pou6f1	23.2201	44.0526	43.4766	22.0597
abcb11a	ENSDARG00000011573	abcb11a	44.8923	5.64778	28.9844	13.5752
hoxb10a	ENSDARG00000011579	hoxb10a	4.64403	3.38867	5.92863	3.3938
si:dkey-23k10.5	ENSDARG00000011581	si:dkey-23k10.5	72.7564	38.4049	31.6194	13.5752
sox5	ENSDARG00000011582	sox5	613.012	907.033	424.885	403.013
cry1ab	ENSDARG00000011583	cry1ab	212.077	68.9029	135.7	62.7852
smarcb1b	ENSDARG00000011594	smarcb1b	188.857	144.583	116.596	154.418
atxn2l	ENSDARG00000011597	atxn2l	335.918	281.259	486.148	689.789
epha4b	ENSDARG00000011600	epha4b	3.09602	37.2753	50.064	5.93914
si:dkeyp-117h8.2	ENSDARG00000011602	si:dkeyp-117h8.2	57.2763	32.7571	77.0722	23.7566
dennd6b	ENSDARG00000011605	dennd6b	35.6042	57.6073	63.8974	77.2089
FOXK2 (1 of 2)	ENSDARG00000011609	FOXK2 (1 of 2)	492.267	289.166	296.431	307.987
actr1	ENSDARG00000011611	actr1	882.365	1088.89	1087.57	1937.01
rbm39a	ENSDARG00000011613	rbm39a	970.602	768.097	930.795	739.848
mybpc3	ENSDARG00000011615	mybpc3	41.7962	7.90689	167.978	13.5752
slc26a2	ENSDARG00000011618	slc26a2	1125.4	1226.7	200.915	564.219
syt5b	ENSDARG00000011640	syt5b	493.815	151.36	774.674	173.084
snrpd1	ENSDARG00000011648	snrpd1	134.677	198.802	290.503	433.557
RANBP2 (1 of 2)	ENSDARG00000011652	RANBP2 (1 of 2)	89.7845	56.4778	50.064	85.6933
twf1b	ENSDARG00000011661	twf1b	193.501	300.462	316.194	444.587
chuk	ENSDARG00000011662	chuk	738.4	787.3	1002.6	1658.72
aldoaa	ENSDARG00000011665	aldoaa	617.656	342.255	1418.26	524.341
pde6b	ENSDARG00000011671	pde6b	116.101	41.7935	170.613	14.4236
sema3b	ENSDARG00000011672	sema3b	47.9883	96.0122	128.454	72.1182
prtfdc1	ENSDARG00000011683	prtfdc1	38.7002	36.1458	28.3257	32.2411
ttc36	ENSDARG00000011693	ttc36	4654.86	4984.73	1054.64	2240.75
ctsll	ENSDARG00000011701	ctsll	4.64403	0	12.516	0
clocka	ENSDARG00000011703	clocka	32.5082	67.7733	38.2067	73.8151
C2H5orf22	ENSDARG00000011723	C2H5orf22	65.0164	50.83	37.548	44.1193
marveld1	ENSDARG00000011724	marveld1	4.64403	6.77733	10.5398	7.63604
b9d1	ENSDARG00000011727	b9d1	69.6604	53.0891	54.0164	86.5418
u2af2b	ENSDARG00000011740	u2af2b	698.152	606.571	582.323	861.176
pigo	ENSDARG00000011743	pigo	148.609	215.745	231.875	331.744
asun	ENSDARG00000011764	asun	181.117	90.3644	123.842	177.326
cpm	ENSDARG00000011769	cpm	249.229	160.397	73.1198	55.1492
dhrs12	ENSDARG00000011770	dhrs12	147.061	91.494	178.518	331.744
cttn	ENSDARG00000011777	cttn	704.344	682.251	775.992	1163.22
stag2a	ENSDARG00000011783	stag2a	385.454	371.624	274.693	515.009
tbx6	ENSDARG00000011785	tbx6	1.54801	2.25911	10.5398	2.54535
fam46bb	ENSDARG00000011797	fam46bb	63.4684	50.83	153.486	88.2387
wars2	ENSDARG00000011801	wars2	49.5363	86.9757	98.8105	162.902
mical1	ENSDARG00000011809	mical1	349.85	389.697	98.8105	210.415
pcnx	ENSDARG00000011819	pcnx	284.834	230.429	185.105	408.104
plod2	ENSDARG00000011821	plod2	12.3841	14.6842	54.0164	11.0298
pbxip1b	ENSDARG00000011824	pbxip1b	100.621	117.474	106.057	87.3902
cetn3	ENSDARG00000011825	cetn3	35.6042	75.6802	36.8892	55.9976
C13H9orf72	ENSDARG00000011837	C13H9orf72	80.4965	73.4211	77.0722	109.45
atp5l	ENSDARG00000011841	atp5l	2571.24	3822.41	2679.74	3924.93
chn2	ENSDARG00000011845	chn2	122.293	40.664	35.5718	77.2089
map2k5	ENSDARG00000011851	map2k5	168.733	120.862	63.2387	87.3902
aak1a	ENSDARG00000011855	aak1a	12.3841	9.03644	19.1034	21.2112
inaa	ENSDARG00000011862	inaa	113.005	39.5344	91.5644	21.2112
ptk7a	ENSDARG00000011863	ptk7a	34.0562	81.328	53.3577	52.6038
sp8a	ENSDARG00000011870	sp8a	10.8361	20.332	48.7465	10.1814
ednraa	ENSDARG00000011876	ednraa	9.28805	32.7571	48.7465	14.4236
MFN1 (1 of 3)	ENSDARG00000011884	MFN1 (1 of 3)	27.8642	5.64778	19.1034	2.54535
mrpl19	ENSDARG00000011885	mrpl19	549.543	588.498	628.435	931.597
pdca	ENSDARG00000011886	pdca	111.457	54.2186	112.644	27.1504
cry4	ENSDARG00000011890	cry4	30.9602	38.4049	50.7227	108.601
TSG101 (1 of many)	ENSDARG00000011897	TSG101 (1 of many)	105.265	115.215	80.3659	123.025
itpr2	ENSDARG00000011909	itpr2	150.157	190.895	28.3257	26.3019
txnl1	ENSDARG00000011921	txnl1	1517.05	1252.68	2105.32	2641.22
spns1	ENSDARG00000011925	spns1	760.072	603.182	559.267	954.505
tpgs2	ENSDARG00000011926	tpgs2	6.19204	3.38867	7.2461	5.93914
plp1b	ENSDARG00000011929	plp1b	72.7564	121.992	152.168	49.21
prkcbp1l	ENSDARG00000011932	prkcbp1l	325.082	243.984	128.454	150.175
gyg1a	ENSDARG00000011934	gyg1a	3013.97	2259.11	622.506	1270.13
bmpr2a	ENSDARG00000011941	bmpr2a	47.9883	35.0162	69.1673	36.4833
slc35e1	ENSDARG00000011945	slc35e1	188.857	221.393	397.877	463.253
insra	ENSDARG00000011948	insra	862.241	947.697	457.822	581.188
dlx4a	ENSDARG00000011956	dlx4a	27.8642	13.5547	48.0878	8.48449
ctnnbl1	ENSDARG00000011958	ctnnbl1	249.229	224.781	182.47	321.562
csrp2	ENSDARG00000011961	csrp2	312.698	117.474	166.002	191.749
slc35d1a	ENSDARG00000011973	slc35d1a	54.1803	70.0324	142.946	182.417
zgc:136908	ENSDARG00000011983	zgc:136908	133.129	5.64778	228.582	263.868
crx	ENSDARG00000011989	crx	402.482	74.5506	511.838	152.721
bfsp2	ENSDARG00000011998	bfsp2	15.4801	7.90689	13.1747	0
ybey	ENSDARG00000011999	ybey	52.6323	90.3644	102.763	208.718
slc38a7	ENSDARG00000012002	slc38a7	85.1405	164.915	189.057	448.83
mob2b	ENSDARG00000012005	mob2b	128.485	157.008	184.446	150.175
hpgd	ENSDARG00000012016	hpgd	13.9321	14.6842	34.2543	18.6659
glra1	ENSDARG00000012019	glra1	6.19204	4.51822	10.5398	5.09069
kdsr	ENSDARG00000012021	kdsr	1078.96	343.385	185.764	346.167
hs6st2	ENSDARG00000012025	hs6st2	196.597	233.818	407.099	512.463
dnaaf1	ENSDARG00000012030	dnaaf1	3.09602	4.51822	23.0558	1.6969
zgc:100832	ENSDARG00000012035	zgc:100832	52.6323	75.6802	32.2781	94.1778
ttc26	ENSDARG00000012039	ttc26	29.4122	39.5344	34.2543	14.4236
rnf19a	ENSDARG00000012040	rnf19a	349.85	588.498	609.331	1013.9
polr3gla	ENSDARG00000012044	polr3gla	143.965	111.826	227.923	324.956
mettl21a	ENSDARG00000012051	mettl21a	57.2763	67.7733	58.6276	89.9356
thbs3b	ENSDARG00000012060	thbs3b	27.8642	39.5344	40.1829	50.9069
dcn	ENSDARG00000012066	dcn	46.4403	36.1458	96.8343	43.2709
angptl1a	ENSDARG00000012071	angptl1a	6.19204	13.5547	38.8655	9.33294
atp5s	ENSDARG00000012072	atp5s	143.965	196.543	131.089	251.141
kif15	ENSDARG00000012073	kif15	21.6721	31.6275	47.429	54.3007
apoa1a	ENSDARG00000012076	apoa1a	1513.95	2721.1	1058.59	1455.94
meis1b	ENSDARG00000012078	meis1b	143.965	88.1053	349.13	98.4201
C19H1orf109	ENSDARG00000012113	C19H1orf109	86.6885	127.64	55.3339	67.0275
cnga1	ENSDARG00000012125	cnga1	34.0562	21.4615	27.6669	10.1814
zgc:109965	ENSDARG00000012126	zgc:109965	51.0843	13.5547	53.3577	14.4236
fbxl2	ENSDARG00000012135	fbxl2	196.597	171.692	98.8105	153.569
cyp46a1.1	ENSDARG00000012137	cyp46a1.1	13.9321	7.90689	6.58737	9.33294
sgce	ENSDARG00000012138	sgce	30.9602	32.7571	75.7547	30.5442
ccnl1b	ENSDARG00000012140	ccnl1b	476.787	285.777	966.367	1091.95
papolg	ENSDARG00000012141	papolg	261.614	211.227	238.463	315.623
emc7	ENSDARG00000012144	emc7	984.534	1086.63	1455.15	2185.6
rab4b	ENSDARG00000012177	rab4b	109.909	208.968	146.24	241.808
zgc:162872	ENSDARG00000012184	zgc:162872	27.8642	33.8867	38.2067	39.0287
cant1a	ENSDARG00000012192	cant1a	173.377	175.081	134.382	199.386
scp2a	ENSDARG00000012194	scp2a	20661.3	21243.5	4536.06	11290.3
fer	ENSDARG00000012196	fer	63.4684	65.5142	40.8417	61.0883
gpt2	ENSDARG00000012199	gpt2	44.8923	10.166	42.1591	39.0287
CDK18	ENSDARG00000012204	CDK18	0	6.77733	13.1747	4.24225
umps	ENSDARG00000012215	umps	85.1405	101.66	102.104	143.388
dpf2	ENSDARG00000012219	dpf2	173.377	182.988	150.851	165.448
nup35	ENSDARG00000012222	nup35	85.1405	84.7166	87.612	152.721
psme3	ENSDARG00000012234	psme3	321.986	433.749	538.847	772.089
ube2e3	ENSDARG00000012244	ube2e3	478.335	516.207	345.837	346.167
def6a	ENSDARG00000012247	def6a	3.09602	10.166	20.4208	7.63604
rgma	ENSDARG00000012248	rgma	66.5644	68.9029	131.089	58.543
hs3st1	ENSDARG00000012249	hs3st1	3.09602	2.25911	3.29368	5.93914
eftud2	ENSDARG00000012261	eftud2	301.862	292.555	353.742	727.969
tmem206	ENSDARG00000012271	tmem206	41.7962	60.996	116.596	128.116
eif4e1c	ENSDARG00000012274	eif4e1c	417.962	539.927	767.428	1223.46
bcs1l	ENSDARG00000012295	bcs1l	105.265	108.437	88.2707	179.871
cnga3b	ENSDARG00000012297	cnga3b	18.5761	9.03644	3.95242	2.54535
syt13	ENSDARG00000012306	syt13	26.3162	7.90689	25.032	11.8783
myoz2a	ENSDARG00000012311	myoz2a	34.0562	25.9798	52.6989	12.7267
usp25	ENSDARG00000012314	usp25	532.515	311.757	276.669	284.23
GEN1	ENSDARG00000012325	GEN1	24.7681	27.1093	52.6989	66.179
ptpn11b	ENSDARG00000012340	ptpn11b	85.1405	80.1984	79.0484	27.9988
capn9	ENSDARG00000012341	capn9	20.1241	4.51822	21.7383	11.8783
nacad	ENSDARG00000012347	nacad	6.19204	6.77733	23.7145	10.1814
vipr2	ENSDARG00000012353	vipr2	9.28805	11.2956	24.3733	1.6969
fbp2	ENSDARG00000012366	fbp2	26.3162	11.2956	425.544	20.3628
trim46a	ENSDARG00000012367	trim46a	3.09602	2.25911	7.2461	5.09069
ttc21b	ENSDARG00000012368	ttc21b	37.1522	28.2389	27.6669	37.3318
rdh10b	ENSDARG00000012369	rdh10b	269.354	337.737	1084.28	1229.4
naa35	ENSDARG00000012378	naa35	456.663	432.62	221.335	352.106
hsc70	ENSDARG00000012381	hsc70	88.2365	33.8867	246.367	18.6659
pdha1a	ENSDARG00000012387	pdha1a	3105.31	2831.79	2064.48	3672.09
cox4i1l	ENSDARG00000012388	cox4i1l	24.7681	242.854	19.1034	11.0298
adar	ENSDARG00000012389	adar	207.433	176.211	165.343	239.263
kcnk5b	ENSDARG00000012390	kcnk5b	12.3841	7.90689	21.7383	8.48449
mmp13a	ENSDARG00000012395	mmp13a	10.8361	37.2753	102.104	32.2411
eya4	ENSDARG00000012397	eya4	6.19204	2.25911	36.2305	5.09069
adssl	ENSDARG00000012399	adssl	772.456	729.693	588.911	991.837
ercc6l2	ENSDARG00000012403	ercc6l2	54.1803	63.2551	59.2863	61.9368
col1a1a	ENSDARG00000012405	col1a1a	1199.71	1836.66	3453.1	1590.84
mgat1a	ENSDARG00000012407	mgat1a	493.815	485.709	247.026	396.226
rnf207b	ENSDARG00000012409	rnf207b	6.19204	0	16.4684	0
col11a2	ENSDARG00000012422	col11a2	38.7002	7.90689	72.461	5.93914
fam76b	ENSDARG00000012432	fam76b	308.054	219.134	354.4	367.378
spic	ENSDARG00000012435	spic	3.09602	1.12956	7.2461	0.848449
CCDC120 (1 of 2)	ENSDARG00000012449	CCDC120 (1 of 2)	0	1.12956	8.56358	1.6969
vmp1	ENSDARG00000012450	vmp1	1849.87	2071.6	1059.91	2079.55
rnls	ENSDARG00000012453	rnls	170.281	210.097	47.429	72.9666
zgc:77849	ENSDARG00000012458	zgc:77849	1261.63	1017.73	2288.45	2534.32
rassf4	ENSDARG00000012460	rassf4	13.9321	16.9433	9.88105	5.09069
spint1b	ENSDARG00000012467	spint1b	49.5363	9.03644	59.945	7.63604
aacs	ENSDARG00000012468	aacs	136.225	120.862	121.866	142.539
aurka	ENSDARG00000012485	aurka	10.8361	57.6073	27.0082	22.9081
mphosph10	ENSDARG00000012495	mphosph10	393.194	398.733	368.234	554.886
per1b	ENSDARG00000012499	per1b	952.025	269.964	714.729	255.383
rlbp1a	ENSDARG00000012504	rlbp1a	72.7564	48.5709	196.304	27.1504
u2af2a	ENSDARG00000012505	u2af2a	334.37	353.551	424.885	492.949
rnpep	ENSDARG00000012506	rnpep	47.9883	50.83	57.9688	79.7542
sdcbp2	ENSDARG00000012513	sdcbp2	1774.02	1378.06	1631.03	2357.84
hcfc1b	ENSDARG00000012519	hcfc1b	379.262	484.579	435.425	527.735
slc6a6a	ENSDARG00000012534	slc6a6a	3.09602	6.77733	5.26989	4.24225
dnase1	ENSDARG00000012539	dnase1	4.64403	15.8138	3.29368	0
rap1aa	ENSDARG00000012553	rap1aa	1162.55	1265.1	820.127	1417.76
ak5	ENSDARG00000012555	ak5	0	5.64778	12.516	5.09069
pdss2	ENSDARG00000012563	pdss2	188.857	195.413	142.946	229.081
polr3f	ENSDARG00000012572	polr3f	103.717	151.36	85.6358	147.63
slkb	ENSDARG00000012574	slkb	269.354	218.004	249.661	167.993
waca	ENSDARG00000012577	waca	636.232	503.782	562.561	781.422
si:rp71-36d5.4	ENSDARG00000012581	si:rp71-36d5.4	10.8361	9.03644	2.63495	12.7267
fmnl2a	ENSDARG00000012586	fmnl2a	24.7681	7.90689	23.0558	7.63604
ptdss1a	ENSDARG00000012588	ptdss1a	674.932	804.243	189.057	382.651
pdcd10b	ENSDARG00000012591	pdcd10b	685.768	809.891	551.363	838.268
col5a1	ENSDARG00000012593	col5a1	105.265	194.283	656.102	225.687
HELZ2 (2 of 3)	ENSDARG00000012600	HELZ2 (2 of 3)	55.7283	30.498	22.397	40.7256
eif3ja	ENSDARG00000012603	eif3ja	354.494	400.992	681.134	966.383
hpx	ENSDARG00000012609	hpx	698.152	9746.93	68.5086	32.2411
saga	ENSDARG00000012610	saga	540.255	276.741	661.372	93.3294
prkag2a	ENSDARG00000012625	prkag2a	973.698	979.324	401.829	983.352
cdc34b	ENSDARG00000012627	cdc34b	339.014	399.863	627.776	771.24
cideb	ENSDARG00000012640	cideb	691.96	1093.41	144.263	391.135
ZNF208	ENSDARG00000012642	ZNF208	78.9485	105.049	77.7309	102.662
SMAD4 (1 of 2)	ENSDARG00000012649	SMAD4 (1 of 2)	46.4403	55.3482	30.3019	33.938
atf6	ENSDARG00000012656	atf6	1602.19	639.328	1144.23	2026.94
tfap2b	ENSDARG00000012667	tfap2b	37.1522	21.4615	82.3421	37.3318
inhbaa	ENSDARG00000012671	inhbaa	18.5761	20.332	91.5644	8.48449
gtf2e2	ENSDARG00000012672	gtf2e2	385.454	467.636	462.433	633.791
rpusd4	ENSDARG00000012674	rpusd4	61.9204	85.8462	86.9532	118.783
pfn2l	ENSDARG00000012682	pfn2l	2809.64	3349.13	2933.35	5301.11
atp2b1a	ENSDARG00000012684	atp2b1a	373.07	451.822	486.148	442.042
eif1b	ENSDARG00000012688	eif1b	4958.27	4484.33	3800.25	4913.37
c3a.1	ENSDARG00000012694	c3a.1	112384	103883	4900.34	21016.9
bbx	ENSDARG00000012699	bbx	85.1405	137.806	76.4134	121.328
rbm14a	ENSDARG00000012723	rbm14a	735.304	565.907	538.188	699.97
hcls1	ENSDARG00000012729	hcls1	27.8642	13.5547	69.1673	22.0597
tmem57b	ENSDARG00000012741	tmem57b	65.0164	56.4778	34.913	40.7256
poc1bl	ENSDARG00000012745	poc1bl	30.9602	28.2389	22.397	50.9069
rer1	ENSDARG00000012747	rer1	1125.4	1256.07	1316.81	2029.49
arl13b	ENSDARG00000012763	arl13b	109.909	71.162	84.3183	66.179
smarca1	ENSDARG00000012776	smarca1	82.0445	91.494	28.3257	28.8473
nucks1b	ENSDARG00000012777	nucks1b	453.567	587.369	196.962	290.17
foxa3	ENSDARG00000012788	foxa3	1139.33	1297.86	785.873	1520.42
plek2	ENSDARG00000012789	plek2	10.8361	0	7.2461	3.3938
tmem161a	ENSDARG00000012790	tmem161a	128.485	152.49	97.493	167.144
hnmt	ENSDARG00000012796	hnmt	133.129	265.445	127.136	391.135
pfkpb	ENSDARG00000012801	pfkpb	55.7283	27.1093	86.9532	21.2112
C2H3orf58 (1 of 2)	ENSDARG00000012816	C2H3orf58 (1 of 2)	29.4122	22.5911	23.7145	14.4236
csnk2a2a	ENSDARG00000012818	csnk2a2a	256.969	239.466	382.067	503.13
nop56	ENSDARG00000012820	nop56	1735.32	1583.64	1208.78	1304.07
dlgap4b	ENSDARG00000012823	dlgap4b	9.28805	7.90689	22.397	10.1814
itga3b	ENSDARG00000012824	itga3b	17.0281	4.51822	25.6907	5.09069
mettl3	ENSDARG00000012827	mettl3	24.7681	44.0526	50.064	78.9058
asah2	ENSDARG00000012829	asah2	99.0726	39.5344	44.7941	27.9988
foxn3	ENSDARG00000012833	foxn3	388.55	571.555	96.8343	141.691
alg9	ENSDARG00000012840	alg9	193.501	250.761	262.836	492.1
arih2	ENSDARG00000012848	arih2	438.087	297.073	530.283	611.732
tmprss4b	ENSDARG00000012860	tmprss4b	10.8361	16.9433	39.5242	58.543
picalma	ENSDARG00000012866	picalma	619.204	951.085	498.005	1384.67
npepl1	ENSDARG00000012871	npepl1	952.025	596.405	820.786	1155.59
[truncated: 16,755 more rows]

## Sheet: LysC Nphils Figure 5
Figure	Experiment	Date	File Name	Mscore	# Neutrophils	# Inclusions	Fluorescence Thresholds		Raw Counts
5A-C	LysC Nphils Inclusions	2017-08-09	738x830_5mM-Mtz_24hr-exp_001.nd2	1	1	0	1015			No/Mild Damage	Moderate Damage	Severe Damage
5A-C	LysC Nphils Inclusions	2017-08-09	738x830_5mM-Mtz_24hr-exp_002.nd2	2	11	0	970		Control	45	9	0	54
5A-C	LysC Nphils Inclusions	2017-08-09	738x830_5mM-Mtz_24hr-exp_003.nd2	2	18	5	765		24 h Mtz	21	29	5	55
5A-C	LysC Nphils Inclusions	2017-08-09	738x830_5mM-Mtz_24hr-exp_004.nd2	1	0	0	745		48 h Mtz	14	37	10	61
5A-C	LysC Nphils Inclusions	2017-08-09	738x830_5mM-Mtz_24hr-exp_005.nd2	2	13	0	825
5A-C	LysC Nphils Inclusions	2017-08-09	738x830_5mM-Mtz_24hr-exp_006.nd2	3	2	0	805		Percentage by Condition
5A-C	LysC Nphils Inclusions	2017-08-09	738x830_5mM-Mtz_24hr-exp_007.nd2	2	1	0	920			No/Mild Damage	Moderate Damage	Severe Damage
5A-C	LysC Nphils Inclusions	2017-08-09	738x830_5mM-Mtz_24hr-exp_008.nd2	Images unsuitable for analysis					Control	0.833333	0.166667	0	1
5A-C	LysC Nphils Inclusions	2017-08-09	738x830_5mM-Mtz_24hr-exp_009.nd2	2	5	4	670		24 h Mtz	0.381818	0.527273	0.0909091	1
5A-C	LysC Nphils Inclusions	2017-08-09	738x830_5mM-Mtz_24hr-exp_010.nd2	3	6	0	1085		48 h Mtz	0.229508	0.606557	0.163934	1
5A-C	LysC Nphils Inclusions	2017-08-09	738x830_5mM-Mtz_24hr-exp_011.nd2	2	9	0	850
5A-C	LysC Nphils Inclusions	2017-08-09	738x830_5mM-Mtz_24hr-exp_012.nd2	2	11	3	830
5A-C	LysC Nphils Inclusions	2017-08-09	738x830_5mM-Mtz_24hr-exp_013.nd2	2	5	18	890
5A-C	LysC Nphils Inclusions	2017-08-09	738x830_5mM-Mtz_24hr-exp_014.nd2	2	3	6	705
5A-C	LysC Nphils Inclusions	2017-08-09	738x830_5mM-Mtz_24hr-exp_015.nd2	3	7	2	705
5A-C	LysC Nphils Inclusions	2017-08-09	738x830_5mM-Mtz_24hr-exp_016.nd2	2	16	4	955
5A-C	LysC Nphils Inclusions	2017-08-09	738x830_5mM-Mtz_24hr-exp_017.nd2	2	0	4	660
5A-C	LysC Nphils Inclusions	2017-08-09	738x830_5mM-Mtz_24hr-exp_018.nd2	2	2	0	825
5A-C	LysC Nphils Inclusions	2017-08-09	738x830_5mM-Mtz_24hr-exp_019.nd2	2	3	0	840
5A-C	LysC Nphils Inclusions	2017-08-09	738x830_5mM-Mtz_24hr-exp_020.nd2	1	1	0	1080
5A-C	LysC Nphils Inclusions	2017-08-09	738x830_5mM-Mtz_24hr-exp_021.nd2	1	2	0	735
5A-C	LysC Nphils Inclusions	2017-08-09	738x830_5mM-Mtz_24hr-exp_022.nd2	2	25	1	1145
5A-C	LysC Nphils Inclusions	2017-08-09	738x830_5mM-Mtz_24hr-exp_023.nd2	3	3	1	660
5A-C	LysC Nphils Inclusions	2017-08-09	738x830_5mM-Mtz_24hr-exp_024.nd2	2	5	13	695
5A-C	LysC Nphils Inclusions	2017-08-09	738x830_5mM-Mtz_24hr-exp_025.nd2	2	0	4	905
5A-C	LysC Nphils Inclusions	2017-08-09	738x830_5mM-Mtz_24hr-exp_026.nd2	3	8	0	1085
5A-C	LysC Nphils Inclusions	2017-08-09	738x830_5mM-Mtz_48hr-exp_001.nd2	2	0	0	625
5A-C	LysC Nphils Inclusions	2017-08-09	738x830_5mM-Mtz_48hr-exp_002.nd2	2	3	10	575
5A-C	LysC Nphils Inclusions	2017-08-09	738x830_5mM-Mtz_48hr-exp_003.nd2	2	3	4	620
5A-C	LysC Nphils Inclusions	2017-08-09	738x830_5mM-Mtz_48hr-exp_004.nd2	2	1	0	835
5A-C	LysC Nphils Inclusions	2017-08-09	738x830_5mM-Mtz_48hr-exp_005.nd2	Images unsuitable for analysis
5A-C	LysC Nphils Inclusions	2017-08-09	738x830_5mM-Mtz_48hr-exp_006.nd2	2	0	6	725
5A-C	LysC Nphils Inclusions	2017-08-09	738x830_5mM-Mtz_48hr-exp_007.nd2	1	1	0	575
5A-C	LysC Nphils Inclusions	2017-08-09	738x830_5mM-Mtz_48hr-exp_008.nd2	1	2	0	730
5A-C	LysC Nphils Inclusions	2017-08-09	738x830_5mM-Mtz_48hr-exp_009.nd2	3	4	1	725
5A-C	LysC Nphils Inclusions	2017-08-09	738x830_5mM-Mtz_48hr-exp_010.nd2	2	10	0	650
5A-C	LysC Nphils Inclusions	2017-08-09	738x830_5mM-Mtz_48hr-exp_011.nd2	2	0	2	710
5A-C	LysC Nphils Inclusions	2017-08-09	738x830_5mM-Mtz_48hr-exp_012.nd2	1	1	0	625
5A-C	LysC Nphils Inclusions	2017-08-09	738x830_5mM-Mtz_48hr-exp_013.nd2	2	1	0	700
5A-C	LysC Nphils Inclusions	2017-08-09	738x830_5mM-Mtz_48hr-exp_014.nd2	3	6	2	660
5A-C	LysC Nphils Inclusions	2017-08-09	738x830_5mM-Mtz_48hr-exp_015.nd2	1	2	0	650
5A-C	LysC Nphils Inclusions	2017-08-09	738x830_5mM-Mtz_48hr-exp_016.nd2	2	3	4	705
5A-C	LysC Nphils Inclusions	2017-08-09	738x830_5mM-Mtz_48hr-exp_017.nd2	1	2	0	675
5A-C	LysC Nphils Inclusions	2017-08-09	738x830_5mM-Mtz_48hr-exp_018.nd2	3	0	0	660
5A-C	LysC Nphils Inclusions	2017-08-09	738x830_5mM-Mtz_48hr-exp_019.nd2	2	0	2	670
5A-C	LysC Nphils Inclusions	2017-08-09	738x830_5mM-Mtz_48hr-exp_020.nd2	2	0	0	600
5A-C	LysC Nphils Inclusions	2017-08-09	738x830_5mM-Mtz_48hr-exp_021.nd2	1	4	0	665
5A-C	LysC Nphils Inclusions	2017-08-09	738x830_5mM-Mtz_48hr-exp_022.nd2	1	1	0	665
5A-C	LysC Nphils Inclusions	2017-08-09	738x830_5mM-Mtz_48hr-exp_023.nd2	3	0	6	750
5A-C	LysC Nphils Inclusions	2017-08-09	738x830_5mM-Mtz_48hr-exp_024.nd2	2	2	1	730
5A-C	LysC Nphils Inclusions	2017-08-09	738x830_5mM-Mtz_48hr-exp_025.nd2	2	2	0	770
5A-C	LysC Nphils Inclusions	2017-08-09	738x830_5mM-Mtz_48hr-exp_026.nd2	2	0	8	710
5A-C	LysC Nphils Inclusions	2017-08-09	738x830_5mM-Mtz_48hr-exp_027.nd2	2	2	0	745
5A-C	LysC Nphils Inclusions	2017-08-09	738x830_5mM-Mtz_48hr-exp_028.nd2	2	2	4	765
5A-C	LysC Nphils Inclusions	2017-08-09	738x830_5mM-Mtz_48hr-exp_029.nd2	1	0	0	650
5A-C	LysC Nphils Inclusions	2017-08-09	738x830_5mM-Mtz_48hr-exp_030.nd2	2	7	24	770
5A-C	LysC Nphils Inclusions	2017-08-09	738x830_Control_001.nd2	1	3	1	770
5A-C	LysC Nphils Inclusions	2017-08-09	738x830_Control_002.nd2	1	3	0	720
5A-C	LysC Nphils Inclusions	2017-08-09	738x830_Control_003.nd2	1	0	0	765
5A-C	LysC Nphils Inclusions	2017-08-09	738x830_Control_004.nd2	1	9	0	805
5A-C	LysC Nphils Inclusions	2017-08-09	738x830_Control_005.nd2	1	1	0	430
5A-C	LysC Nphils Inclusions	2017-08-09	738x830_Control_006.nd2	1	3	0	915
5A-C	LysC Nphils Inclusions	2017-08-09	738x830_Control_007.nd2	1	5	0	910
5A-C	LysC Nphils Inclusions	2017-08-09	738x830_Control_008.nd2	2	6	0	730
5A-C	LysC Nphils Inclusions	2017-08-09	738x830_Control_009.nd2	2	8	0	740
5A-C	LysC Nphils Inclusions	2017-08-09	738x830_Control_010.nd2	2	8	0	745
5A-C	LysC Nphils Inclusions	2017-08-09	738x830_Control_011.nd2	2	4	3	745
5A-C	LysC Nphils Inclusions	2017-08-09	738x830_Control_012.nd2	1	0	0	620
5A-C	LysC Nphils Inclusions	2017-08-09	738x830_Control_013.nd2	1	0	0	800
5A-C	LysC Nphils Inclusions	2017-08-09	738x830_Control_014.nd2	2	11	0	755
5A-C	LysC Nphils Inclusions	2017-08-09	738x830_Control_015.nd2	1	0	5	705
5A-C	LysC Nphils Inclusions	2017-08-09	738x830_Control_016.nd2	2	8	0	780
5A-C	LysC Nphils Inclusions	2017-08-09	738x830_Control_017.nd2	1	0	0	675
5A-C	LysC Nphils Inclusions	2017-08-09	738x830_Control_018.nd2	1	4	0	950
5A-C	LysC Nphils Inclusions	2017-08-09	738x830_Control_019.nd2	1	1	0	600
5A-C	LysC Nphils Inclusions	2017-08-09	738x830_Control_020.nd2	1	4	0	655
5A-C	LysC Nphils Inclusions	2017-08-09	738x830_Control_021.nd2	2	4	0	740
5A-C	LysC Nphils Inclusions	2017-08-09	738x830_Control_022.nd2	1	5	0	680
5A-C	LysC Nphils Inclusions	2017-08-09	738x830_Control_023.nd2	1	2	0	810
5A-C	LysC Nphils Inclusions	2016-12-18	009X830_SG_5mM-Mtz-24hrExp_001.nd2	1	0	0	1255
5A-C	LysC Nphils Inclusions	2016-12-18	009X830_SG_5mM-Mtz-24hrExp_002.nd2	2	8	0	955
5A-C	LysC Nphils Inclusions	2016-12-18	009X830_SG_5mM-Mtz-24hrExp_003.nd2	1	0	0	1665
5A-C	LysC Nphils Inclusions	2016-12-18	009X830_SG_5mM-Mtz-24hrExp_004.nd2	2	3	0	775
5A-C	LysC Nphils Inclusions	2016-12-18	009X830_SG_5mM-Mtz-24hrExp_005.nd2	1	1	0	875
5A-C	LysC Nphils Inclusions	2016-12-18	009X830_SG_5mM-Mtz-24hrExp_006.nd2	2	13	0	1145
5A-C	LysC Nphils Inclusions	2016-12-18	009X830_SG_5mM-Mtz-24hrExp_007.nd2	1	1	2	1110
5A-C	LysC Nphils Inclusions	2016-12-18	009X830_SG_5mM-Mtz-24hrExp_008.nd2	2	7	0	1250
5A-C	LysC Nphils Inclusions	2016-12-18	009X830_SG_5mM-Mtz-24hrExp_009.nd2	1	1	0	1430
5A-C	LysC Nphils Inclusions	2016-12-18	009X830_SG_5mM-Mtz-24hrExp_010.nd2	2	4	4	1195
5A-C	LysC Nphils Inclusions	2016-12-18	009X830_SG_5mM-Mtz-24hrExp_011.nd2	2	17	0	2220
5A-C	LysC Nphils Inclusions	2016-12-18	009X830_SG_5mM-Mtz-24hrExp_012.nd2	2	14	0	4035
5A-C	LysC Nphils Inclusions	2016-12-18	009X830_SG_5mM-Mtz-24hrExp_013.nd2	1	0	1	1110
5A-C	LysC Nphils Inclusions	2016-12-18	009X830_SG_5mM-Mtz-24hrExp_014.nd2	2	5	0	895
5A-C	LysC Nphils Inclusions	2016-12-18	009X830_SG_5mM-Mtz-24hrExp_015.nd2	1	0	0	1120
5A-C	LysC Nphils Inclusions	2016-12-18	009X830_SG_5mM-Mtz-24hrExp_016.nd2	1	0	2	800
5A-C	LysC Nphils Inclusions	2016-12-18	009X830_SG_5mM-Mtz-24hrExp_017.nd2	1	1	0	1860
5A-C	LysC Nphils Inclusions	2016-12-18	009X830_SG_5mM-Mtz-24hrExp_018.nd2	2	5	1	1465
5A-C	LysC Nphils Inclusions	2016-12-18	009X830_SG_5mM-Mtz-24hrExp_019.nd2	1	7	0	1385
5A-C	LysC Nphils Inclusions	2016-12-18	009X830_SG_5mM-Mtz-24hrExp_020.nd2	1	0	0	1395
5A-C	LysC Nphils Inclusions	2016-12-18	009X830_SG_5mM-Mtz-24hrExp_021.nd2	2	9	0	1820
5A-C	LysC Nphils Inclusions	2016-12-18	009X830_SG_5mM-Mtz-24hrExp_022.nd2	2	1	3	895
5A-C	LysC Nphils Inclusions	2016-12-18	009X830_SG_5mM-Mtz-24hrExp_023.nd2	2	8	0	1485
5A-C	LysC Nphils Inclusions	2016-12-18	009X830_SG_5mM-Mtz-24hrExp_024.nd2	1	1	0	1110
5A-C	LysC Nphils Inclusions	2016-12-18	009X830_SG_5mM-Mtz-24hrExp_025.nd2	1	4	0	1195
5A-C	LysC Nphils Inclusions	2016-12-18	009X830_SG_5mM-Mtz-24hrExp_026.nd2	1	3	0	1310
5A-C	LysC Nphils Inclusions	2016-12-18	009X830_SG_5mM-Mtz-24hrExp_027.nd2	2	3	21	835
5A-C	LysC Nphils Inclusions	2016-12-18	009X830_SG_5mM-Mtz-24hrExp_028.nd2	1	0	0	1250
5A-C	LysC Nphils Inclusions	2016-12-18	009X830_SG_5mM-Mtz-24hrExp_029.nd2	1	1	0	1225
5A-C	LysC Nphils Inclusions	2016-12-18	009X830_SG_5mM-Mtz-24hrExp_030.nd2	1	3	1	775
5A-C	LysC Nphils Inclusions	2016-12-18	009X830_SG_5mM-Mtz-48hrExp_001.nd2	1	2	0	820
5A-C	LysC Nphils Inclusions	2016-12-18	009X830_SG_5mM-Mtz-48hrExp_002.nd2	1	3	0	1000
5A-C	LysC Nphils Inclusions	2016-12-18	009X830_SG_5mM-Mtz-48hrExp_003.nd2	2	0	16	800
5A-C	LysC Nphils Inclusions	2016-12-18	009X830_SG_5mM-Mtz-48hrExp_004.nd2	1	0	0	1240
5A-C	LysC Nphils Inclusions	2016-12-18	009X830_SG_5mM-Mtz-48hrExp_005.nd2	2	6	0	1005
5A-C	LysC Nphils Inclusions	2016-12-18	009X830_SG_5mM-Mtz-48hrExp_006.nd2	2	4	0	895
5A-C	LysC Nphils Inclusions	2016-12-18	009X830_SG_5mM-Mtz-48hrExp_007.nd2	2	1	0	1100
5A-C	LysC Nphils Inclusions	2016-12-18	009X830_SG_5mM-Mtz-48hrExp_008.nd2	1	1	0	865
5A-C	LysC Nphils Inclusions	2016-12-18	009X830_SG_5mM-Mtz-48hrExp_009.nd2	2	3	8	875
5A-C	LysC Nphils Inclusions	2016-12-18	009X830_SG_5mM-Mtz-48hrExp_010.nd2	2	5	0	1470
5A-C	LysC Nphils Inclusions	2016-12-18	009X830_SG_5mM-Mtz-48hrExp_011.nd2	3	2	0	880
5A-C	LysC Nphils Inclusions	2016-12-18	009X830_SG_5mM-Mtz-48hrExp_012.nd2	2	1	18	1295
5A-C	LysC Nphils Inclusions	2016-12-18	009X830_SG_5mM-Mtz-48hrExp_013.nd2	2	17	0	1235
5A-C	LysC Nphils Inclusions	2016-12-18	009X830_SG_5mM-Mtz-48hrExp_014.nd2	3	6	0	825
5A-C	LysC Nphils Inclusions	2016-12-18	009X830_SG_5mM-Mtz-48hrExp_015.nd2	2	2	0	1520
5A-C	LysC Nphils Inclusions	2016-12-18	009X830_SG_5mM-Mtz-48hrExp_016.nd2	3	1	12	695
5A-C	LysC Nphils Inclusions	2016-12-18	009X830_SG_5mM-Mtz-48hrExp_017.nd2	2	0	0	705
5A-C	LysC Nphils Inclusions	2016-12-18	009X830_SG_5mM-Mtz-48hrExp_018.nd2	1	4	1	1660
5A-C	LysC Nphils Inclusions	2016-12-18	009X830_SG_5mM-Mtz-48hrExp_019.nd2	1	3	0	540
5A-C	LysC Nphils Inclusions	2016-12-18	009X830_SG_5mM-Mtz-48hrExp_020.nd2	2	2	0	835
5A-C	LysC Nphils Inclusions	2016-12-18	009X830_SG_5mM-Mtz-48hrExp_021.nd2	2	9	0	3320
5A-C	LysC Nphils Inclusions	2016-12-18	009X830_SG_5mM-Mtz-48hrExp_022.nd2	2	10	0	1255
5A-C	LysC Nphils Inclusions	2016-12-18	009X830_SG_5mM-Mtz-48hrExp_023.nd2	2	3	0	1985
5A-C	LysC Nphils Inclusions	2016-12-18	009X830_SG_5mM-Mtz-48hrExp_024.nd2	2	12	12	950
5A-C	LysC Nphils Inclusions	2016-12-18	009X830_SG_5mM-Mtz-48hrExp_025.nd2	2	1	0	705
5A-C	LysC Nphils Inclusions	2016-12-18	009X830_SG_5mM-Mtz-48hrExp_026.nd2	2	10	28	945
5A-C	LysC Nphils Inclusions	2016-12-18	009X830_SG_5mM-Mtz-48hrExp_027.nd2	3	3	0	2080
5A-C	LysC Nphils Inclusions	2016-12-18	009X830_SG_5mM-Mtz-48hrExp_028.nd2	3	1	8	1275
5A-C	LysC Nphils Inclusions	2016-12-18	009X830_SG_5mM-Mtz-48hrExp_029.nd2	2	9	0	970
5A-C	LysC Nphils Inclusions	2016-12-18	009X830_SG_5mM-Mtz-48hrExp_030.nd2	2	1	0	930
5A-C	LysC Nphils Inclusions	2016-12-18	009X830_SG_5mM-Mtz-48hrExp_031.nd2	2	2	1	750
5A-C	LysC Nphils Inclusions	2016-12-18	009X830_SG_5mM-Mtz-48hrExp_032.nd2	3	17	0	900
5A-C	LysC Nphils Inclusions	2016-12-18	009X830_SG_Control_001.nd2	1	2	0	725
5A-C	LysC Nphils Inclusions	2016-12-18	009X830_SG_Control_002.nd2	1	2	0	1100
5A-C	LysC Nphils Inclusions	2016-12-18	009X830_SG_Control_003.nd2	1	1	0	995
5A-C	LysC Nphils Inclusions	2016-12-18	009X830_SG_Control_004.nd2	2	8	0	1610
5A-C	LysC Nphils Inclusions	2016-12-18	009X830_SG_Control_005.nd2	1	2	0	1065
5A-C	LysC Nphils Inclusions	2016-12-18	009X830_SG_Control_006.nd2	1	2	0	830
5A-C	LysC Nphils Inclusions	2016-12-18	009X830_SG_Control_007.nd2	1	8	0	1760
5A-C	LysC Nphils Inclusions	2016-12-18	009X830_SG_Control_008.nd2	1	9	0	1560
5A-C	LysC Nphils Inclusions	2016-12-18	009X830_SG_Control_009.nd2	1	4	0	1135
5A-C	LysC Nphils Inclusions	2016-12-18	009X830_SG_Control_010.nd2	1	0	0	1690
5A-C	LysC Nphils Inclusions	2016-12-18	009X830_SG_Control_011.nd2	1	3	0	970
5A-C	LysC Nphils Inclusions	2016-12-18	009X830_SG_Control_012.nd2	1	11	0	1745
5A-C	LysC Nphils Inclusions	2016-12-18	009X830_SG_Control_013.nd2	1	14	0	1595
5A-C	LysC Nphils Inclusions	2016-12-18	009X830_SG_Control_014.nd2	1	3	0	955
5A-C	LysC Nphils Inclusions	2016-12-18	009X830_SG_Control_015.nd2	1	17	0	1800
5A-C	LysC Nphils Inclusions	2016-12-18	009X830_SG_Control_016.nd2	1	2	0	945
5A-C	LysC Nphils Inclusions	2016-12-18	009X830_SG_Control_017.nd2	1	6	0	1045
5A-C	LysC Nphils Inclusions	2016-12-18	009X830_SG_Control_018.nd2	1	7	0	830
5A-C	LysC Nphils Inclusions	2016-12-18	009X830_SG_Control_019.nd2	1	5	0	1085
5A-C	LysC Nphils Inclusions	2016-12-18	009X830_SG_Control_020.nd2	1	15	0	930
5A-C	LysC Nphils Inclusions	2016-12-18	009X830_SG_Control_021.nd2	2	15	0	2730
5A-C	LysC Nphils Inclusions	2016-12-18	009X830_SG_Control_022.nd2	1	1	0	1625
5A-C	LysC Nphils Inclusions	2016-12-18	009X830_SG_Control_023.nd2	1	23	0	5035
5A-C	LysC Nphils Inclusions	2016-12-18	009X830_SG_Control_024.nd2	1	3	0	1520
5A-C	LysC Nphils Inclusions	2016-12-18	009X830_SG_Control_025.nd2	1	0	0	765
5A-C	LysC Nphils Inclusions	2016-12-18	009X830_SG_Control_026.nd2	1	1	0	1465
5A-C	LysC Nphils Inclusions	2016-12-18	009X830_SG_Control_027.nd2	1	12	0	800
5A-C	LysC Nphils Inclusions	2016-12-18	009X830_SG_Control_028.nd2	1	1	0	1340
5A-C	LysC Nphils Inclusions	2016-12-18	009X830_SG_Control_029.nd2	1	9	0	1075
5A-C	LysC Nphils Inclusions	2016-12-18	009X830_SG_Control_030.nd2	1	1	0	1080
5A-C	LysC Nphils Inclusions	2016-12-18	009X830_SG_Control_031.nd2	1	55	0	4175

## Sheet: Mpx Nphils Figure 5
Figure	Experiment	Date	File Name	Mscore	# Neutrophils	# Inclusions	Fluorescence Threshold
5D-F	Mpx Nphil	2017-07-14	778X830_5mM-Mtz-24hrExp_001.nd2	1	3	0	770		Raw Counts
5D-F	Mpx Nphil	2017-07-14	778X830_5mM-Mtz-24hrExp_002.nd2	2	6	0	775			No/Mild Damage	Moderate Damage	Severe Damage
5D-F	Mpx Nphil	2017-07-14	778X830_5mM-Mtz-24hrExp_003.nd2	2	7	0	890		Control	57	7	1	65
5D-F	Mpx Nphil	2017-07-14	778X830_5mM-Mtz-24hrExp_004.nd2	1	0	0	815		24 h Mtz	16	13	3	32
5D-F	Mpx Nphil	2017-07-14	778X830_5mM-Mtz-24hrExp_005.nd2	2	2	0	720		48 h Mtz	12	23	23	58
5D-F	Mpx Nphil	2017-07-14	778X830_5mM-Mtz-24hrExp_006.nd2	1	1	0	710
5D-F	Mpx Nphil	2017-07-14	778X830_5mM-Mtz-24hrExp_007.nd2	1	5	0	640		Percentage by Condition
5D-F	Mpx Nphil	2017-07-14	778X830_5mM-Mtz-24hrExp_008.nd2	1	1	0	635			No/Mild Damage	Moderate Damage	Severe Damage
5D-F	Mpx Nphil	2017-07-14	778X830_5mM-Mtz-24hrExp_009.nd2	2	7	0	1070		Control	0.876923	0.107692	0.0153846	1
5D-F	Mpx Nphil	2017-07-14	778X830_5mM-Mtz-24hrExp_010.nd2	1	6	1	755		24 h Mtz	0.5	0.40625	0.09375	1
5D-F	Mpx Nphil	2017-07-14	778X830_5mM-Mtz-24hrExp_011.nd2	1	1	0	640		48 h Mtz	0.206897	0.396552	0.396552	1
5D-F	Mpx Nphil	2017-07-14	778X830_5mM-Mtz-24hrExp_012.nd2	2	5	1	730
5D-F	Mpx Nphil	2017-07-14	778X830_5mM-Mtz-24hrExp_013.nd2	1	6	0	705		Ctrl	24 h	48 h
5D-F	Mpx Nphil	2017-07-14	778X830_5mM-Mtz-24hrExp_014.nd2	3	4	0	755		1	1	1
5D-F	Mpx Nphil	2017-07-14	778X830_5mM-Mtz-24hrExp_015.nd2	2	1	3	880		1	1	1
5D-F	Mpx Nphil	2017-07-14	778X830_5mM-Mtz-24hrExp_016.nd2	3	3	4	670		1	1	1
5D-F	Mpx Nphil	2017-07-14	778X830_5mM-Mtz-24hrExp_017.nd2	2	4	2	830		1	1	1
5D-F	Mpx Nphil	2017-07-14	778X830_5mM-Mtz-24hrExp_018.nd2	1	2	0	620		1	1	1
5D-F	Mpx Nphil	2017-07-14	778X830_5mM-Mtz-24hrExp_019.nd2	1	2	0	655		1	1	1
5D-F	Mpx Nphil	2017-07-14	778X830_5mM-Mtz-24hrExp_020.nd2	2	6	0	930		1	1	1
5D-F	Mpx Nphil	2017-07-14	778X830_5mM-Mtz-24hrExp_021.nd2	2	10	0	795		1	1	1
5D-F	Mpx Nphil	2017-07-14	778X830_5mM-Mtz-24hrExp_022.nd2	1	1	2	610		1	1	1
5D-F	Mpx Nphil	2017-07-14	778X830_5mM-Mtz-24hrExp_023.nd2	2	3	1	715		1	1	1
5D-F	Mpx Nphil	2017-07-14	778X830_5mM-Mtz-24hrExp_024.nd2	2	3	2	735		1	1	1
5D-F	Mpx Nphil	2017-07-14	778X830_5mM-Mtz-24hrExp_025.nd2	1	0	0	570		1	1	1
5D-F	Mpx Nphil	2017-07-14	778X830_5mM-Mtz-24hrExp_026.nd2	2	9	0	690		1	1	2
5D-F	Mpx Nphil	2017-07-14	778X830_5mM-Mtz-24hrExp_027.nd2	1	15	3	680		1	1	2
5D-F	Mpx Nphil	2017-07-14	778X830_5mM-Mtz-24hrExp_028.nd2	3	1	4	650		1	1	2
5D-F	Mpx Nphil	2017-07-14	778X830_5mM-Mtz-24hrExp_029.nd2	1	1	0	720		1	1	2
5D-F	Mpx Nphil	2017-07-14	778X830_5mM-Mtz-24hrExp_030.nd2	2	12	0	720		1	2	2
5D-F	Mpx Nphil	2017-07-14	778X830_5mM-Mtz-24hrExp_031.nd2	1	0	0	595		1	2	2
5D-F	Mpx Nphil	2017-07-14	778X830_5mM-Mtz-24hrExp_032.nd2	1	4	0	605		1	2	2
5D-F	Mpx Nphil	2017-07-14	778X830_5mM-Mtz-48hrExp_001.nd2	1	0	0	775		1	2	2
5D-F	Mpx Nphil	2017-07-14	778X830_5mM-Mtz-48hrExp_002.nd2	1	0	1	720		1	2	2
5D-F	Mpx Nphil	2017-07-14	778X830_5mM-Mtz-48hrExp_003.nd2	3	15	4	780		1	2	2
5D-F	Mpx Nphil	2017-07-14	778X830_5mM-Mtz-48hrExp_004.nd2	1	11	0	800		1	2	2
5D-F	Mpx Nphil	2017-07-14	778X830_5mM-Mtz-48hrExp_005.nd2	1	0	0	625		1	2	2
5D-F	Mpx Nphil	2017-07-14	778X830_5mM-Mtz-48hrExp_006.nd2	2	0	0	670		1	2	2
5D-F	Mpx Nphil	2017-07-14	778X830_5mM-Mtz-48hrExp_007.nd2	1	4	0	625		1	2	2
5D-F	Mpx Nphil	2017-07-14	778X830_5mM-Mtz-48hrExp_008.nd2	2	5	0	730		1	2	2
5D-F	Mpx Nphil	2017-07-14	778X830_5mM-Mtz-48hrExp_009.nd2	Images unsuitable for imaging					1	2	2
5D-F	Mpx Nphil	2017-07-14	778X830_5mM-Mtz-48hrExp_010.nd2	1	4	0	700		1	2	2
5D-F	Mpx Nphil	2017-07-14	778X830_5mM-Mtz-48hrExp_011.nd2	3	1	0	730		1	3	2
5D-F	Mpx Nphil	2017-07-14	778X830_5mM-Mtz-48hrExp_012.nd2	3	8	0	965		1	3	2
5D-F	Mpx Nphil	2017-07-14	778X830_5mM-Mtz-48hrExp_013.nd2	1	17	0	715		1	3	2
5D-F	Mpx Nphil	2017-07-14	778X830_5mM-Mtz-48hrExp_014.nd2	3	19	0	1130		1		2
5D-F	Mpx Nphil	2017-07-14	778X830_5mM-Mtz-48hrExp_015.nd2	1	0	0	625		1		2
5D-F	Mpx Nphil	2017-07-14	778X830_5mM-Mtz-48hrExp_016.nd2	2	4	0	655		1		2
5D-F	Mpx Nphil	2017-07-14	778X830_5mM-Mtz-48hrExp_017.nd2	1	0	0	580		1		3
5D-F	Mpx Nphil	2017-07-14	778X830_5mM-Mtz-48hrExp_018.nd2	2	1	0	620		1		3
5D-F	Mpx Nphil	2017-07-14	778X830_5mM-Mtz-48hrExp_019.nd2	3	9	0	795		1		3
5D-F	Mpx Nphil	2017-07-14	778X830_5mM-Mtz-48hrExp_020.nd2	1	0	0	615		1		3
5D-F	Mpx Nphil	2017-07-14	778X830_5mM-Mtz-48hrExp_021.nd2	1	11	0	645		1		3
5D-F	Mpx Nphil	2017-07-14	778X830_5mM-Mtz-48hrExp_022.nd2	2	12	2	625		1		3
5D-F	Mpx Nphil	2017-07-14	778X830_5mM-Mtz-48hrExp_023.nd2	2	11	0	1145		1		3
5D-F	Mpx Nphil	2017-07-14	778X830_5mM-Mtz-48hrExp_024.nd2	3	33	48	765		1		3
5D-F	Mpx Nphil	2017-07-14	778X830_5mM-Mtz-48hrExp_025.nd2	1	0	0	545		1		3
5D-F	Mpx Nphil	2017-07-14	778X830_5mM-Mtz-48hrExp_026.nd2	2	14	1	825		1		3
5D-F	Mpx Nphil	2017-07-14	778X830_Control_001.nd2	1	10	1	830		1		3
5D-F	Mpx Nphil	2017-07-14	778X830_Control_002.nd2	1	0	0	605		1		3
5D-F	Mpx Nphil	2017-07-14	778X830_Control_003.nd2	1	0	0	670		1		3
5D-F	Mpx Nphil	2017-07-14	778X830_Control_004.nd2	1	3	0	695		1		3
5D-F	Mpx Nphil	2017-07-14	778X830_Control_005.nd2	1	0	0	765		1		3
5D-F	Mpx Nphil	2017-07-14	778X830_Control_006.nd2	1	1	0	610		1		3
5D-F	Mpx Nphil	2017-07-14	778X830_Control_007.nd2	1	2	0	715		1		3
5D-F	Mpx Nphil	2017-07-14	778X830_Control_008.nd2	1	0	0	715		1		3
5D-F	Mpx Nphil	2017-07-14	778X830_Control_009.nd2	1	2	0	680		1		3
5D-F	Mpx Nphil	2017-07-14	778X830_Control_010.nd2	1	8	0	675		1		3
5D-F	Mpx Nphil	2017-07-14	778X830_Control_011.nd2	1	2	0	660		1		3
5D-F	Mpx Nphil	2017-07-14	778X830_Control_012.nd2	1	0	0	870		1		3
5D-F	Mpx Nphil	2017-07-14	778X830_Control_013.nd2	2	2	0	825		2		3
5D-F	Mpx Nphil	2017-07-14	778X830_Control_014.nd2	1	0	0	675		2
5D-F	Mpx Nphil	2017-07-14	778X830_Control_015.nd2	1	6	0	695		2
5D-F	Mpx Nphil	2017-07-14	778X830_Control_016.nd2	1	2	0	730		2
5D-F	Mpx Nphil	2017-07-14	778X830_Control_017.nd2	1	0	0	905		2
5D-F	Mpx Nphil	2017-07-14	778X830_Control_018.nd2	1	2	0	640		2
5D-F	Mpx Nphil	2017-07-14	778X830_Control_019.nd2	1	3	0	680		2
5D-F	Mpx Nphil	2017-07-14	778X830_Control_020.nd2	1	3	0	860		3
5D-F	Mpx Nphil	2017-07-14	778X830_Control_021.nd2	1	1	0	660
5D-F	Mpx Nphil	2017-07-14	778X830_Control_022.nd2	1	2	0	625
5D-F	Mpx Nphil	2017-07-14	778X830_Control_023.nd2	1	7	0	635
5D-F	Mpx Nphil	2017-07-14	778X830_Control_024.nd2	1	0	0	690
5D-F	Mpx Nphil	2017-07-14	778X830_Control_025.nd2	1	0	0	620
5D-F	Mpx Nphil	2017-07-14	778X830_Control_026.nd2	1	11	0	725
5D-F	Mpx Nphil	2017-07-14	778X830_Control_027.nd2	1	3	0	715
5D-F	Mpx Nphil	2017-07-14	778X830_Control_028.nd2	1	4	0	825
5D-F	Mpx Nphil	2017-07-14	778X830_Control_029.nd2	1	0	0	645
5D-F	Mpx Nphil	2017-07-14	778X830_Control_030.nd2	1	0	0	655
5D-F	Mpx Nphil	2016-05-26	778X830_Ctrl_001.nd2	3	0	0	1055
5D-F	Mpx Nphil	2016-05-26	778X830_Ctrl_002.nd2	2	3	0	1160
5D-F	Mpx Nphil	2016-05-26	778X830_Ctrl_003.nd2	2	10	0	1080
5D-F	Mpx Nphil	2016-05-26	778X830_Ctrl_004.nd2	1	2	0	1205
5D-F	Mpx Nphil	2016-05-26	778X830_Ctrl_005.nd2	1	5	0	880
5D-F	Mpx Nphil	2016-05-26	778X830_Ctrl_006.nd2	1	0	0	870
5D-F	Mpx Nphil	2016-05-26	778X830_Ctrl_007.nd2	1	0	0	1005
5D-F	Mpx Nphil	2016-05-26	778X830_Ctrl_008.nd2	2	4	0	1415
5D-F	Mpx Nphil	2016-05-26	778X830_Ctrl_009.nd2	1	3	0	1055
5D-F	Mpx Nphil	2016-05-26	778X830_Ctrl_010.nd2	1	0	1	840
5D-F	Mpx Nphil	2016-05-26	778X830_Ctrl_011.nd2	1	2	0	714
5D-F	Mpx Nphil	2016-05-26	778X830_Ctrl_012.nd2	1	1	0	980
5D-F	Mpx Nphil	2016-05-26	778X830_Ctrl_013.nd2	1	9	0	1040
5D-F	Mpx Nphil	2016-05-26	778X830_Ctrl_014.nd2	1	11	0	1030
5D-F	Mpx Nphil	2016-05-26	778X830_Ctrl_015.nd2	2	20	5	1735
5D-F	Mpx Nphil	2016-05-26	778X830_Ctrl_016.nd2	1	4	0	940
5D-F	Mpx Nphil	2016-05-26	778X830_Ctrl_017.nd2	1	0	0	955
5D-F	Mpx Nphil	2016-05-26	778X830_Ctrl_018.nd2	1	8	0	880
5D-F	Mpx Nphil	2016-05-26	778X830_Ctrl_019.nd2	1	0	0	855
5D-F	Mpx Nphil	2016-05-26	778X830_Ctrl_020.nd2	1	4	0	1050
5D-F	Mpx Nphil	2016-05-26	778X830_Ctrl_021.nd2	1	0	0	1150
5D-F	Mpx Nphil	2016-05-26	778X830_Ctrl_022.nd2	2	23	1	1110
5D-F	Mpx Nphil	2016-05-26	778X830_Ctrl_023.nd2	1	2	0	1185
5D-F	Mpx Nphil	2016-05-26	778X830_Ctrl_024.nd2	1	2	0	900
5D-F	Mpx Nphil	2016-05-26	778X830_Ctrl_025.nd2	1	9	0	1230
5D-F	Mpx Nphil	2016-05-26	778X830_Ctrl_026.nd2	1	2	0	970
5D-F	Mpx Nphil	2016-05-26	778X830_Ctrl_027.nd2	1	0	0	1200
5D-F	Mpx Nphil	2016-05-26	778X830_Ctrl_028.nd2	1	1	0	1210
5D-F	Mpx Nphil	2016-05-26	778X830_Ctrl_029.nd2	2	7	1	1220
5D-F	Mpx Nphil	2016-05-26	778X830_Ctrl_030.nd2	1	2	0	1055
5D-F	Mpx Nphil	2016-05-26	778X830_Ctrl_031.nd2	1	2	0	965
5D-F	Mpx Nphil	2016-05-26	778X830_Ctrl_032.nd2	1	3	0	950
5D-F	Mpx Nphil	2016-05-26	778X830_Ctrl_033.nd2	1	0	0	1045
5D-F	Mpx Nphil	2016-05-26	778X830_Ctrl_034.nd2	1	0	0	970
5D-F	Mpx Nphil	2016-05-26	778X830_Ctrl_035.nd2	1	2	0	1060
5D-F	Mpx Nphil	2016-05-26	778X830_5mM-Mtz-48hrExp_001.nd2	3	21	41	930
5D-F	Mpx Nphil	2016-05-26	778X830_5mM-Mtz-48hrExp_002.nd2	2	13	0	1230
5D-F	Mpx Nphil	2016-05-26	778X830_5mM-Mtz-48hrExp_003.nd2	3	6	0	1260
5D-F	Mpx Nphil	2016-05-26	778X830_5mM-Mtz-48hrExp_004.nd2	3	13	0	1060
5D-F	Mpx Nphil	2016-05-26	778X830_5mM-Mtz-48hrExp_005.nd2	2	0	31	995
5D-F	Mpx Nphil	2016-05-26	778X830_5mM-Mtz-48hrExp_006.nd2	2	8	10	980
5D-F	Mpx Nphil	2016-05-26	778X830_5mM-Mtz-48hrExp_007.nd2	3	1	13	1170
5D-F	Mpx Nphil	2016-05-26	778X830_5mM-Mtz-48hrExp_008.nd2	2	23	38	1065
5D-F	Mpx Nphil	2016-05-26	778X830_5mM-Mtz-48hrExp_009.nd2	3	12	8	980
5D-F	Mpx Nphil	2016-05-26	778X830_5mM-Mtz-48hrExp_010.nd2	3	8	7	1195
5D-F	Mpx Nphil	2016-05-26	778X830_5mM-Mtz-48hrExp_011.nd2	2	13	48	995
5D-F	Mpx Nphil	2016-05-26	778X830_5mM-Mtz-48hrExp_012.nd2	2	13	0	1115
5D-F	Mpx Nphil	2016-05-26	778X830_5mM-Mtz-48hrExp_013.nd2	2	26	30	1290
5D-F	Mpx Nphil	2016-05-26	778X830_5mM-Mtz-48hrExp_014.nd2	2	23	25	1320
5D-F	Mpx Nphil	2016-05-26	778X830_5mM-Mtz-48hrExp_015.nd2	2	4	4	1090
5D-F	Mpx Nphil	2016-05-26	778X830_5mM-Mtz-48hrExp_016.nd2	2	3	4	970
5D-F	Mpx Nphil	2016-05-26	778X830_5mM-Mtz-48hrExp_017.nd2	3	10	29	1060
5D-F	Mpx Nphil	2016-05-26	778X830_5mM-Mtz-48hrExp_018.nd2	2	31	9	820
5D-F	Mpx Nphil	2016-05-26	778X830_5mM-Mtz-48hrExp_019.nd2	3	14	32	1355
5D-F	Mpx Nphil	2016-05-26	778X830_5mM-Mtz-48hrExp_020.nd2	2	18	33	920
5D-F	Mpx Nphil	2016-05-26	778X830_5mM-Mtz-48hrExp_021.nd2	3	6	1	1160
5D-F	Mpx Nphil	2016-05-26	778X830_5mM-Mtz-48hrExp_022.nd2	3	16	8	860
5D-F	Mpx Nphil	2016-05-26	778X830_5mM-Mtz-48hrExp_023.nd2	3	15	0	1105
5D-F	Mpx Nphil	2016-05-26	778X830_5mM-Mtz-48hrExp_024.nd2	3	0	54	945
5D-F	Mpx Nphil	2016-05-26	778X830_5mM-Mtz-48hrExp_025.nd2	3	12	12	1120
5D-F	Mpx Nphil	2016-05-26	778X830_5mM-Mtz-48hrExp_026.nd2	3	11	3	1315
5D-F	Mpx Nphil	2016-05-26	778X830_5mM-Mtz-48hrExp_027.nd2	3	6	3	980
5D-F	Mpx Nphil	2016-05-26	778X830_5mM-Mtz-48hrExp_028.nd2	3	20	0	1345
5D-F	Mpx Nphil	2016-05-26	778X830_5mM-Mtz-48hrExp_029.nd2	3	18	11	1070
5D-F	Mpx Nphil	2016-05-26	778X830_5mM-Mtz-48hrExp_030.nd2	2	0	4	815
5D-F	Mpx Nphil	2016-05-26	778X830_5mM-Mtz-48hrExp_031.nd2	2	3	4	1010
5D-F	Mpx Nphil	2016-05-26	778X830_5mM-Mtz-48hrExp_032.nd2	2	33	16	1010
5D-F	Mpx Nphil	2016-05-26	778X830_5mM-Mtz-48hrExp_033.nd2	2	7	2	1045

## Sheet: Mpeg1 Mphages Figure 6
Figure	Experiment	Date	File Name	Mscore	# Macrophages	Fluorescence Threshold		Control	24hr Exp	48hr Exp			No Damage	Moderate Damage	Severe Damage
5A-C	Mpeg1 Macrophage	2017-07-30	Mpeg1eGFPX830_5mMMtz-24hrExp_001.nd2	1	3	1255		1	1	1		Control	65	0	0	65
5A-C	Mpeg1 Macrophage	2017-07-30	Mpeg1eGFPX830_5mMMtz-24hrExp_002.nd2	3	21	1700		1	1	1		24hr Exp	7	15	41	63
5A-C	Mpeg1 Macrophage	2017-07-30	Mpeg1eGFPX830_5mMMtz-24hrExp_003.nd2	3	15	1385		1	1	1		48hr Exp	37	13	6	56
5A-C	Mpeg1 Macrophage	2017-07-30	Mpeg1eGFPX830_5mMMtz-24hrExp_004.nd2	3	27	1970		1	1	1
5A-C	Mpeg1 Macrophage	2017-07-30	Mpeg1eGFPX830_5mMMtz-24hrExp_005.nd2	2	7	1290		1	1	1			No Damage	Moderate Damage	Severe Damage
5A-C	Mpeg1 Macrophage	2017-07-30	Mpeg1eGFPX830_5mMMtz-24hrExp_006.nd2	3	19	1855		1	1	1		Control	1	0	0	1
5A-C	Mpeg1 Macrophage	2017-07-30	Mpeg1eGFPX830_5mMMtz-24hrExp_007.nd2	1	3	1115		1	1	1		24hr Exp	0.111111	0.238095	0.650794	1
5A-C	Mpeg1 Macrophage	2017-07-30	Mpeg1eGFPX830_5mMMtz-24hrExp_008.nd2	3	5	990		1	2	1		48hr Exp	0.660714	0.232143	0.107143	1
5A-C	Mpeg1 Macrophage	2017-07-30	Mpeg1eGFPX830_5mMMtz-24hrExp_009.nd2	3	20	1785		1	2	1
5A-C	Mpeg1 Macrophage	2017-07-30	Mpeg1eGFPX830_5mMMtz-24hrExp_010.nd2	2	6	1645		1	2	1
5A-C	Mpeg1 Macrophage	2017-07-30	Mpeg1eGFPX830_5mMMtz-24hrExp_011.nd2	3	15	1775		1	2	1
5A-C	Mpeg1 Macrophage	2017-07-30	Mpeg1eGFPX830_5mMMtz-24hrExp_012.nd2	2	7	1935		1	2	1
5A-C	Mpeg1 Macrophage	2017-07-30	Mpeg1eGFPX830_5mMMtz-24hrExp_013.nd2	3	16	1185		1	2	1
5A-C	Mpeg1 Macrophage	2017-07-30	Mpeg1eGFPX830_5mMMtz-24hrExp_014.nd2	Images unsuitable for imaging				1	2	1
5A-C	Mpeg1 Macrophage	2017-07-30	Mpeg1eGFPX830_5mMMtz-24hrExp_015.nd2	3	19	1515		1	2	1
5A-C	Mpeg1 Macrophage	2017-07-30	Mpeg1eGFPX830_5mMMtz-24hrExp_016.nd2	2	21	1320		1	2	1
5A-C	Mpeg1 Macrophage	2017-07-30	Mpeg1eGFPX830_5mMMtz-24hrExp_017.nd2	1	13	1195		1	2	1
5A-C	Mpeg1 Macrophage	2017-07-30	Mpeg1eGFPX830_5mMMtz-24hrExp_018.nd2	2	4	1555		1	2	1
5A-C	Mpeg1 Macrophage	2017-07-30	Mpeg1eGFPX830_5mMMtz-24hrExp_019.nd2	3	17	1920		1	2	1
5A-C	Mpeg1 Macrophage	2017-07-30	Mpeg1eGFPX830_5mMMtz-24hrExp_020.nd2	2	19	1580		1	2	1
5A-C	Mpeg1 Macrophage	2017-07-30	Mpeg1eGFPX830_5mMMtz-24hrExp_021.nd2	3	4	1145		1	2	1
5A-C	Mpeg1 Macrophage	2017-07-30	Mpeg1eGFPX830_5mMMtz-24hrExp_022.nd2	3	12	2360		1	2	1
5A-C	Mpeg1 Macrophage	2017-07-30	Mpeg1eGFPX830_5mMMtz-24hrExp_023.nd2	3	25	1250		1	3	1
5A-C	Mpeg1 Macrophage	2017-07-30	Mpeg1eGFPX830_5mMMtz-24hrExp_024.nd2	3	21	1560		1	3	1
5A-C	Mpeg1 Macrophage	2017-07-30	Mpeg1eGFPX830_5mMMtz-24hrExp_025.nd2	1	6	1070		1	3	1
5A-C	Mpeg1 Macrophage	2017-07-30	Mpeg1eGFPX830_5mMMtz-24hrExp_026.nd2	3	15	1855		1	3	1
5A-C	Mpeg1 Macrophage	2017-07-30	Mpeg1eGFPX830_5mMMtz-24hrExp_027.nd2	3	29	1805		1	3	1
5A-C	Mpeg1 Macrophage	2017-07-30	Mpeg1eGFPX830_5mMMtz-24hrExp_028.nd2	3	22	1365		1	3	1
5A-C	Mpeg1 Macrophage	2017-07-30	Mpeg1eGFPX830_5mMMtz-24hrExp_029.nd2	2	16	1665		1	3	1
5A-C	Mpeg1 Macrophage	2017-07-30	Mpeg1eGFPX830_5mMMtz-24hrExp_030.nd2	2	35	2855		1	3	1
5A-C	Mpeg1 Macrophage	2017-07-30	Mpeg1eGFPX830_5mMMtz-24hrExp_031.nd2	1	3	1405		1	3	1
5A-C	Mpeg1 Macrophage	2017-07-30	Mpeg1eGFPX830_5mMMtz-24hrExp_032.nd2	3	9	2045		1	3	1
5A-C	Mpeg1 Macrophage	2017-07-30	Mpeg1eGFPX830_5mMMtz-24hrExp_033.nd2	Images unsuitable for imaging				1	3	1
5A-C	Mpeg1 Macrophage	2017-07-30	Mpeg1eGFPX830_5mMMtz-24hrExp_034.nd2	3	13	1440		1	3	1
5A-C	Mpeg1 Macrophage	2017-07-30	Mpeg1eGFPX830_5mMMtz-24hrExp_035.nd2	3	13	1665		1	3	1
5A-C	Mpeg1 Macrophage	2017-07-30	Mpeg1eGFPX830_5mMMtz-48hrExp_001.nd2	3	9	1595		1	3	1
5A-C	Mpeg1 Macrophage	2017-07-30	Mpeg1eGFPX830_5mMMtz-48hrExp_002.nd2	Images unsuitable for imaging				1	3	1
5A-C	Mpeg1 Macrophage	2017-07-30	Mpeg1eGFPX830_5mMMtz-48hrExp_003.nd2	2	15	1505		1	3	2
5A-C	Mpeg1 Macrophage	2017-07-30	Mpeg1eGFPX830_5mMMtz-48hrExp_004.nd2	1	3	930		1	3	2
5A-C	Mpeg1 Macrophage	2017-07-30	Mpeg1eGFPX830_5mMMtz-48hrExp_005.nd2	2	9	1145		1	3	2
5A-C	Mpeg1 Macrophage	2017-07-30	Mpeg1eGFPX830_5mMMtz-48hrExp_006.nd2	Images unsuitable for imaging				1	3	2
5A-C	Mpeg1 Macrophage	2017-07-30	Mpeg1eGFPX830_5mMMtz-48hrExp_007.nd2	Images unsuitable for imaging				1	3	2
5A-C	Mpeg1 Macrophage	2017-07-30	Mpeg1eGFPX830_5mMMtz-48hrExp_008.nd2	1	6	1035		1	3	2
5A-C	Mpeg1 Macrophage	2017-07-30	Mpeg1eGFPX830_5mMMtz-48hrExp_009.nd2	2	16	995		1	3	2
5A-C	Mpeg1 Macrophage	2017-07-30	Mpeg1eGFPX830_5mMMtz-48hrExp_010.nd2	3	4	1405		1	3	2
5A-C	Mpeg1 Macrophage	2017-07-30	Mpeg1eGFPX830_5mMMtz-48hrExp_011.nd2	1	3	1140		1	3	2
5A-C	Mpeg1 Macrophage	2017-07-30	Mpeg1eGFPX830_5mMMtz-48hrExp_012.nd2	Images unsuitable for imaging				1	3	2
5A-C	Mpeg1 Macrophage	2017-07-30	Mpeg1eGFPX830_5mMMtz-48hrExp_013.nd2	Images unsuitable for imaging				1	3	2
5A-C	Mpeg1 Macrophage	2017-07-30	Mpeg1eGFPX830_5mMMtz-48hrExp_014.nd2	2	5	915		1	3	2
5A-C	Mpeg1 Macrophage	2017-07-30	Mpeg1eGFPX830_5mMMtz-48hrExp_015.nd2	1	6	905		1	3	2
5A-C	Mpeg1 Macrophage	2017-07-30	Mpeg1eGFPX830_5mMMtz-48hrExp_016.nd2	1	1	1005		1	3	3
5A-C	Mpeg1 Macrophage	2017-07-30	Mpeg1eGFPX830_5mMMtz-48hrExp_017.nd2	1	3	970		1	3	3
5A-C	Mpeg1 Macrophage	2017-07-30	Mpeg1eGFPX830_5mMMtz-48hrExp_018.nd2	3	32	955		1	3	3
5A-C	Mpeg1 Macrophage	2017-07-30	Mpeg1eGFPX830_5mMMtz-48hrExp_019.nd2	2	2	940		1	3	3
5A-C	Mpeg1 Macrophage	2017-07-30	Mpeg1eGFPX830_5mMMtz-48hrExp_020.nd2	1	5	1040		1	3	3
5A-C	Mpeg1 Macrophage	2017-07-30	Mpeg1eGFPX830_5mMMtz-48hrExp_021.nd2	1	4	950		1	3	3
5A-C	Mpeg1 Macrophage	2017-07-30	Mpeg1eGFPX830_5mMMtz-48hrExp_022.nd2	1	3	1350		1	3
5A-C	Mpeg1 Macrophage	2017-07-30	Mpeg1eGFPX830_5mMMtz-48hrExp_023.nd2	1	1	1265		1	3
5A-C	Mpeg1 Macrophage	2017-07-30	Mpeg1eGFPX830_5mMMtz-48hrExp_024.nd2	3	9	860		1	3
5A-C	Mpeg1 Macrophage	2017-07-30	Mpeg1eGFPX830_5mMMtz-48hrExp_025.nd2	Images unsuitable for imaging				1	3
5A-C	Mpeg1 Macrophage	2017-07-30	Mpeg1eGFPX830_5mMMtz-48hrExp_026.nd2	1	5	1235		1	3
5A-C	Mpeg1 Macrophage	2017-07-30	Mpeg1eGFPX830_5mMMtz-48hrExp_027.nd2	1	7	1095		1	3
5A-C	Mpeg1 Macrophage	2017-07-30	Mpeg1eGFPX830_5mMMtz-48hrExp_028.nd2	3	16	1630		1	3
5A-C	Mpeg1 Macrophage	2017-07-30	Mpeg1eGFPX830_5mMMtz-48hrExp_029.nd2	1	1	980		1
5A-C	Mpeg1 Macrophage	2017-07-30	Mpeg1eGFPX830_5mMMtz-48hrExp_030.nd2	2	0	1005		1
5A-C	Mpeg1 Macrophage	2017-07-30	Mpeg1eGFPX830_5mMMtz-48hrExp_031.nd2	2	15	1310
5A-C	Mpeg1 Macrophage	2017-07-30	Mpeg1eGFPX830_5mMMtz-48hrExp_032.nd2	2	5	1285
5A-C	Mpeg1 Macrophage	2017-07-30	Mpeg1eGFPX830_5mMMtz-48hrExp_033.nd2	2	12	1130
5A-C	Mpeg1 Macrophage	2017-07-30	Mpeg1eGFPX830_5mMMtz-48hrExp_034.nd2	1	3	1120
5A-C	Mpeg1 Macrophage	2017-07-30	Mpeg1eGFPX830_5mMMtz-48hrExp_035.nd2	1	13	1165
5A-C	Mpeg1 Macrophage	2017-07-30	Mpeg1eGFPX830_Control_001.nd2	1	7	890
5A-C	Mpeg1 Macrophage	2017-07-30	Mpeg1eGFPX830_Control_002.nd2	1	1	1565
5A-C	Mpeg1 Macrophage	2017-07-30	Mpeg1eGFPX830_Control_003.nd2	1	2	1900
5A-C	Mpeg1 Macrophage	2017-07-30	Mpeg1eGFPX830_Control_004.nd2	1	6	1640
5A-C	Mpeg1 Macrophage	2017-07-30	Mpeg1eGFPX830_Control_005.nd2	1	3	1430
5A-C	Mpeg1 Macrophage	2017-07-30	Mpeg1eGFPX830_Control_006.nd2	1	1	1415
5A-C	Mpeg1 Macrophage	2017-07-30	Mpeg1eGFPX830_Control_007.nd2	1	3	1245
5A-C	Mpeg1 Macrophage	2017-07-30	Mpeg1eGFPX830_Control_008.nd2	1	2	1630
5A-C	Mpeg1 Macrophage	2017-07-30	Mpeg1eGFPX830_Control_009.nd2	1	5	1690
5A-C	Mpeg1 Macrophage	2017-07-30	Mpeg1eGFPX830_Control_010.nd2	1	3	1430
5A-C	Mpeg1 Macrophage	2017-07-30	Mpeg1eGFPX830_Control_011.nd2	1	0	1120
5A-C	Mpeg1 Macrophage	2017-07-30	Mpeg1eGFPX830_Control_012.nd2	1	2	1060
5A-C	Mpeg1 Macrophage	2017-07-30	Mpeg1eGFPX830_Control_013.nd2	1	2	1650
5A-C	Mpeg1 Macrophage	2017-07-30	Mpeg1eGFPX830_Control_014.nd2	1	1	1180
5A-C	Mpeg1 Macrophage	2017-07-30	Mpeg1eGFPX830_Control_015.nd2	1	2	1275
5A-C	Mpeg1 Macrophage	2017-07-30	Mpeg1eGFPX830_Control_016.nd2	1	2	1580
5A-C	Mpeg1 Macrophage	2017-07-30	Mpeg1eGFPX830_Control_017.nd2	1	2	1345
5A-C	Mpeg1 Macrophage	2017-07-30	Mpeg1eGFPX830_Control_018.nd2	1	3	1605
5A-C	Mpeg1 Macrophage	2017-07-30	Mpeg1eGFPX830_Control_019.nd2	1	2	1530
5A-C	Mpeg1 Macrophage	2017-07-30	Mpeg1eGFPX830_Control_020.nd2	1	0	1615
5A-C	Mpeg1 Macrophage	2017-07-30	Mpeg1eGFPX830_Control_021.nd2	1	4	1450
5A-C	Mpeg1 Macrophage	2017-07-30	Mpeg1eGFPX830_Control_022.nd2	1	3	1530
5A-C	Mpeg1 Macrophage	2017-07-30	Mpeg1eGFPX830_Control_023.nd2	1	1	1605
5A-C	Mpeg1 Macrophage	2017-07-30	Mpeg1eGFPX830_Control_024.nd2	1	5	1165
5A-C	Mpeg1 Macrophage	2017-07-30	Mpeg1eGFPX830_Control_025.nd2	1	0	1295
5A-C	Mpeg1 Macrophage	2017-07-30	Mpeg1eGFPX830_Control_026.nd2	1	4	1470
5A-C	Mpeg1 Macrophage	2017-07-30	Mpeg1eGFPX830_Control_027.nd2	1	2	1165
5A-C	Mpeg1 Macrophage	2017-07-30	Mpeg1eGFPX830_Control_028.nd2	1	7	1140
5A-C	Mpeg1 Macrophage	2017-07-30	Mpeg1eGFPX830_Control_029.nd2	1	0	1210
5A-C	Mpeg1 Macrophage	2017-07-30	Mpeg1eGFPX830_Control_030.nd2	1	2	1530
5A-C	Mpeg1 Macrophage	2017-07-30	Mpeg1eGFPX830_Control_031.nd2	1	1	2320
5A-C	Mpeg1 Macrophage	2017-07-30	Mpeg1eGFPX830_Control_032.nd2	1	1	1245
5A-C	Mpeg1 Macrophage	2017-07-30	Mpeg1eGFPX830_Control_033.nd2	1	2	1145
5A-C	Mpeg1 Macrophage	2017-07-30	Mpeg1eGFPX830_Control_034.nd2	1	1	1390
5A-C	Mpeg1 Macrophage	2017-07-30	Mpeg1eGFPX830_Control_035.nd2	1	2	1415
5A-C	Mpeg1 Macrophage	2017-08-04	mpeg1eGFPX830_5mMMtz-24hrExp_001.nd2	3	14	2530
5A-C	Mpeg1 Macrophage	2017-08-04	mpeg1eGFPX830_5mMMtz-24hrExp_002.nd2	3	11	2350
5A-C	Mpeg1 Macrophage	2017-08-04	mpeg1eGFPX830_5mMMtz-24hrExp_003.nd2	2	25	2575
5A-C	Mpeg1 Macrophage	2017-08-04	mpeg1eGFPX830_5mMMtz-24hrExp_004.nd2	2	23	1880
5A-C	Mpeg1 Macrophage	2017-08-04	mpeg1eGFPX830_5mMMtz-24hrExp_005.nd2	3	16	1750
5A-C	Mpeg1 Macrophage	2017-08-04	mpeg1eGFPX830_5mMMtz-24hrExp_006.nd2	2	7	1560
5A-C	Mpeg1 Macrophage	2017-08-04	mpeg1eGFPX830_5mMMtz-24hrExp_007.nd2	2	16	1360
5A-C	Mpeg1 Macrophage	2017-08-04	mpeg1eGFPX830_5mMMtz-24hrExp_008.nd2	3	5	1030
5A-C	Mpeg1 Macrophage	2017-08-04	mpeg1eGFPX830_5mMMtz-24hrExp_009.nd2	1	4	1255
5A-C	Mpeg1 Macrophage	2017-08-04	mpeg1eGFPX830_5mMMtz-24hrExp_010.nd2	3	26	2380
5A-C	Mpeg1 Macrophage	2017-08-04	mpeg1eGFPX830_5mMMtz-24hrExp_011.nd2	3	13	2740
5A-C	Mpeg1 Macrophage	2017-08-04	mpeg1eGFPX830_5mMMtz-24hrExp_012.nd2	3	25	3170
5A-C	Mpeg1 Macrophage	2017-08-04	mpeg1eGFPX830_5mMMtz-24hrExp_013.nd2	3	16	2005
5A-C	Mpeg1 Macrophage	2017-08-04	mpeg1eGFPX830_5mMMtz-24hrExp_014.nd2	3	22	1875
5A-C	Mpeg1 Macrophage	2017-08-04	mpeg1eGFPX830_5mMMtz-24hrExp_015.nd2	3	19	1350
5A-C	Mpeg1 Macrophage	2017-08-04	mpeg1eGFPX830_5mMMtz-24hrExp_016.nd2	2	11	1195
5A-C	Mpeg1 Macrophage	2017-08-04	mpeg1eGFPX830_5mMMtz-24hrExp_017.nd2	2	18	2200
5A-C	Mpeg1 Macrophage	2017-08-04	mpeg1eGFPX830_5mMMtz-24hrExp_018.nd2	1	21	1490
5A-C	Mpeg1 Macrophage	2017-08-04	mpeg1eGFPX830_5mMMtz-24hrExp_019.nd2	3	18	1720
5A-C	Mpeg1 Macrophage	2017-08-04	mpeg1eGFPX830_5mMMtz-24hrExp_020.nd2	3	15	1985
5A-C	Mpeg1 Macrophage	2017-08-04	mpeg1eGFPX830_5mMMtz-24hrExp_021.nd2	3	10	1760
5A-C	Mpeg1 Macrophage	2017-08-04	mpeg1eGFPX830_5mMMtz-24hrExp_022.nd2	3	17	2835
5A-C	Mpeg1 Macrophage	2017-08-04	mpeg1eGFPX830_5mMMtz-24hrExp_023.nd2	3	5	2145
5A-C	Mpeg1 Macrophage	2017-08-04	mpeg1eGFPX830_5mMMtz-24hrExp_024.nd2	3	24	2025
5A-C	Mpeg1 Macrophage	2017-08-04	mpeg1eGFPX830_5mMMtz-24hrExp_025.nd2	2	28	1800
5A-C	Mpeg1 Macrophage	2017-08-04	mpeg1eGFPX830_5mMMtz-24hrExp_026.nd2	3	3	1095
5A-C	Mpeg1 Macrophage	2017-08-04	mpeg1eGFPX830_5mMMtz-24hrExp_027.nd2	3	20	2060
5A-C	Mpeg1 Macrophage	2017-08-04	mpeg1eGFPX830_5mMMtz-24hrExp_028.nd2	3	7	1925
5A-C	Mpeg1 Macrophage	2017-08-04	mpeg1eGFPX830_5mMMtz-24hrExp_029.nd2	3	41	1790
5A-C	Mpeg1 Macrophage	2017-08-04	mpeg1eGFPX830_5mMMtz-24hrExp_030.nd2	3	27	1440
5A-C	Mpeg1 Macrophage	2017-08-04	mpeg1eGFPX830_5mMMtz-48hrExp_001.nd2	1	5	1320
5A-C	Mpeg1 Macrophage	2017-08-04	mpeg1eGFPX830_5mMMtz-48hrExp_002.nd2	1	4	975
5A-C	Mpeg1 Macrophage	2017-08-04	mpeg1eGFPX830_5mMMtz-48hrExp_003.nd2	1	10	1215
5A-C	Mpeg1 Macrophage	2017-08-04	mpeg1eGFPX830_5mMMtz-48hrExp_004.nd2	1	2	1325
5A-C	Mpeg1 Macrophage	2017-08-04	mpeg1eGFPX830_5mMMtz-48hrExp_005.nd2	2	12	1195
5A-C	Mpeg1 Macrophage	2017-08-04	mpeg1eGFPX830_5mMMtz-48hrExp_006.nd2	1	6	1180
5A-C	Mpeg1 Macrophage	2017-08-04	mpeg1eGFPX830_5mMMtz-48hrExp_007.nd2	2	8	1530
5A-C	Mpeg1 Macrophage	2017-08-04	mpeg1eGFPX830_5mMMtz-48hrExp_008.nd2	1	6	1500
5A-C	Mpeg1 Macrophage	2017-08-04	mpeg1eGFPX830_5mMMtz-48hrExp_009.nd2	3	16	1395
5A-C	Mpeg1 Macrophage	2017-08-04	mpeg1eGFPX830_5mMMtz-48hrExp_010.nd2	1	4	1375
5A-C	Mpeg1 Macrophage	2017-08-04	mpeg1eGFPX830_5mMMtz-48hrExp_011.nd2	1	9	1235
5A-C	Mpeg1 Macrophage	2017-08-04	mpeg1eGFPX830_5mMMtz-48hrExp_012.nd2	1	7	1470
5A-C	Mpeg1 Macrophage	2017-08-04	mpeg1eGFPX830_5mMMtz-48hrExp_013.nd2	1	14	1355
5A-C	Mpeg1 Macrophage	2017-08-04	mpeg1eGFPX830_5mMMtz-48hrExp_014.nd2	1	10	1525
5A-C	Mpeg1 Macrophage	2017-08-04	mpeg1eGFPX830_5mMMtz-48hrExp_015.nd2	1	13	1360
5A-C	Mpeg1 Macrophage	2017-08-04	mpeg1eGFPX830_5mMMtz-48hrExp_016.nd2	1	5	1310
5A-C	Mpeg1 Macrophage	2017-08-04	mpeg1eGFPX830_5mMMtz-48hrExp_017.nd2	Images unsuitable for imaging
5A-C	Mpeg1 Macrophage	2017-08-04	mpeg1eGFPX830_5mMMtz-48hrExp_018.nd2	1	5	1095
5A-C	Mpeg1 Macrophage	2017-08-04	mpeg1eGFPX830_5mMMtz-48hrExp_019.nd2	1	3	1080
5A-C	Mpeg1 Macrophage	2017-08-04	mpeg1eGFPX830_5mMMtz-48hrExp_020.nd2	1	4	995
5A-C	Mpeg1 Macrophage	2017-08-04	mpeg1eGFPX830_5mMMtz-48hrExp_021.nd2	2	10	1180
5A-C	Mpeg1 Macrophage	2017-08-04	mpeg1eGFPX830_5mMMtz-48hrExp_022.nd2	1	5	1085
5A-C	Mpeg1 Macrophage	2017-08-04	mpeg1eGFPX830_5mMMtz-48hrExp_023.nd2	Images unsuitable for imaging
5A-C	Mpeg1 Macrophage	2017-08-04	mpeg1eGFPX830_5mMMtz-48hrExp_024.nd2	1	2	1425
5A-C	Mpeg1 Macrophage	2017-08-04	mpeg1eGFPX830_5mMMtz-48hrExp_025.nd2	2	5	1035
5A-C	Mpeg1 Macrophage	2017-08-04	mpeg1eGFPX830_5mMMtz-48hrExp_026.nd2	1	7	1200
5A-C	Mpeg1 Macrophage	2017-08-04	mpeg1eGFPX830_5mMMtz-48hrExp_027.nd2	Images unsuitable for imaging
5A-C	Mpeg1 Macrophage	2017-08-04	mpeg1eGFPX830_5mMMtz-48hrExp_028.nd2	1	1	955
5A-C	Mpeg1 Macrophage	2017-08-04	mpeg1eGFPX830_5mMMtz-48hrExp_029.nd2	1	3	1330
5A-C	Mpeg1 Macrophage	2017-08-04	mpeg1eGFPX830_5mMMtz-48hrExp_030.nd2	1	2	1400
5A-C	Mpeg1 Macrophage	2017-08-04	mpeg1eGFPX830_Control_001.nd2	1	3	1345
5A-C	Mpeg1 Macrophage	2017-08-04	mpeg1eGFPX830_Control_002.nd2	1	1	1235
5A-C	Mpeg1 Macrophage	2017-08-04	mpeg1eGFPX830_Control_003.nd2	1	3	1155
5A-C	Mpeg1 Macrophage	2017-08-04	mpeg1eGFPX830_Control_004.nd2	1	3	1530
5A-C	Mpeg1 Macrophage	2017-08-04	mpeg1eGFPX830_Control_005.nd2	1	1	1590
5A-C	Mpeg1 Macrophage	2017-08-04	mpeg1eGFPX830_Control_006.nd2	1	6	1705
5A-C	Mpeg1 Macrophage	2017-08-04	mpeg1eGFPX830_Control_007.nd2	1	2	1205
5A-C	Mpeg1 Macrophage	2017-08-04	mpeg1eGFPX830_Control_008.nd2	1	0	1605
5A-C	Mpeg1 Macrophage	2017-08-04	mpeg1eGFPX830_Control_009.nd2	1	7	1750
5A-C	Mpeg1 Macrophage	2017-08-04	mpeg1eGFPX830_Control_010.nd2	1	5	1510
5A-C	Mpeg1 Macrophage	2017-08-04	mpeg1eGFPX830_Control_011.nd2	1	1	1665
5A-C	Mpeg1 Macrophage	2017-08-04	mpeg1eGFPX830_Control_012.nd2	1	5	1245
5A-C	Mpeg1 Macrophage	2017-08-04	mpeg1eGFPX830_Control_013.nd2	1	6	1400
5A-C	Mpeg1 Macrophage	2017-08-04	mpeg1eGFPX830_Control_014.nd2	1	4	1435
5A-C	Mpeg1 Macrophage	2017-08-04	mpeg1eGFPX830_Control_015.nd2	1	2	1170
5A-C	Mpeg1 Macrophage	2017-08-04	mpeg1eGFPX830_Control_016.nd2	1	1	1555
5A-C	Mpeg1 Macrophage	2017-08-04	mpeg1eGFPX830_Control_017.nd2	1	7	1445
5A-C	Mpeg1 Macrophage	2017-08-04	mpeg1eGFPX830_Control_018.nd2	1	1	1425
5A-C	Mpeg1 Macrophage	2017-08-04	mpeg1eGFPX830_Control_019.nd2	1	1	1175
5A-C	Mpeg1 Macrophage	2017-08-04	mpeg1eGFPX830_Control_020.nd2	1	2	1730
5A-C	Mpeg1 Macrophage	2017-08-04	mpeg1eGFPX830_Control_021.nd2	1	1	1495
5A-C	Mpeg1 Macrophage	2017-08-04	mpeg1eGFPX830_Control_022.nd2	1	4	1325
5A-C	Mpeg1 Macrophage	2017-08-04	mpeg1eGFPX830_Control_023.nd2	1	6	1290
5A-C	Mpeg1 Macrophage	2017-08-04	mpeg1eGFPX830_Control_024.nd2	1	2	1440
5A-C	Mpeg1 Macrophage	2017-08-04	mpeg1eGFPX830_Control_025.nd2	1	1	1385
5A-C	Mpeg1 Macrophage	2017-08-04	mpeg1eGFPX830_Control_026.nd2	1	2	1670
5A-C	Mpeg1 Macrophage	2017-08-04	mpeg1eGFPX830_Control_027.nd2	1	2	1330
5A-C	Mpeg1 Macrophage	2017-08-04	mpeg1eGFPX830_Control_028.nd2	1	2	1695
5A-C	Mpeg1 Macrophage	2017-08-04	mpeg1eGFPX830_Control_029.nd2	1	3	1680
5A-C	Mpeg1 Macrophage	2017-08-04	mpeg1eGFPX830_Control_030.nd2	1	1	1185

## Sheet: Liver Vol & Nphils SF1A
File	Date	File Name	Damage Score	Nphil bg fl	Nphil Min Intensity	Total Nphils	Approx Liver Vol	Leukocyte Density
60	2016-07-08	738x830_5mM-Mtz_24hr-exp_001.nd2	1	134	670	1	1599575	0.625166
40	2016-07-08	738x830_5mM-Mtz_24hr-exp_002.nd2	2	168	840	12	2531484	4.7403
43	2016-07-08	738x830_5mM-Mtz_24hr-exp_003.nd2	2	181	905	14	2272594	6.16036
26	2016-07-08	738x830_5mM-Mtz_24hr-exp_004.nd2	1	142	710	2	1224283	1.63361
44	2016-07-08	738x830_5mM-Mtz_24hr-exp_005.nd2	1	296	1480	10	1785167	5.60172
78	2016-07-08	738x830_5mM-Mtz_24hr-exp_006.nd2	3	144	720	3	1540609	1.94728
92	2016-07-08	738x830_5mM-Mtz_24hr-exp_007.nd2	3	157	785	3	2453207	1.22289
38	2016-07-08	738x830_5mM-Mtz_24hr-exp_008.nd2	Image Unsuitable for Analysis		0
69	2016-07-08	738x830_5mM-Mtz_24hr-exp_009.nd2	2	134	670	7	2757992	2.53808
52	2016-07-08	738x830_5mM-Mtz_24hr-exp_010.nd2	2	143	715	10	2195397	4.55498
73	2016-07-08	738x830_5mM-Mtz_24hr-exp_011.nd2		145	725	5	2553442	1.95814
49	2016-07-08	738x830_5mM-Mtz_24hr-exp_012.nd2	2	164	820	11	1882229	5.84413
99	2016-07-08	738x830_5mM-Mtz_24hr-exp_013.nd2	N/A
88	2016-07-08	738x830_5mM-Mtz_24hr-exp_014.nd2	2	145	725	2	1638160	1.22088
64	2016-07-08	738x830_5mM-Mtz_24hr-exp_015.nd2	3	170	850	3	1388497	2.16061
8	2016-07-08	738x830_5mM-Mtz_24hr-exp_016.nd2	2	150	750	19	2702168	7.03139
66	2016-07-08	738x830_5mM-Mtz_24hr-exp_017.nd2	1	131	655	0	2087324	0
12	2016-07-08	738x830_5mM-Mtz_24hr-exp_018.nd2	2	168	840	2	2082337	0.960459
36	2016-07-08	738x830_5mM-Mtz_24hr-exp_019.nd2	3	153	765	3	1459127	2.05602
85	2016-07-08	738x830_5mM-Mtz_24hr-exp_020.nd2	1	129	645	1	1769455	0.565146
82	2016-07-08	738x830_5mM-Mtz_24hr-exp_021.nd2	1	124	620	4	1543569	2.5914
48	2016-07-08	738x830_5mM-Mtz_24hr-exp_022.nd2	2	200	1000	30	3289163	9.12086
94	2016-07-08	738x830_5mM-Mtz_24hr-exp_023.nd2	1	131	655	3	1867617	1.60633
6	2016-07-08	738x830_5mM-Mtz_24hr-exp_024.nd2	2	195	975	3	1503607	1.9952
76	2016-07-08	738x830_5mM-Mtz_24hr-exp_025.nd2	2	175	875	0	1724152	0
13	2016-07-08	738x830_5mM-Mtz_24hr-exp_026.nd2	3	189	945	8	1931613	4.14162
10	2016-07-08	738x830_5mM-Mtz_24hr-exp_24hr-recovery_001.nd2	1	126	630	1	1489263	0.671473
97	2016-07-08	738x830_5mM-Mtz_24hr-exp_24hr-recovery_002.nd2	2	132	660	3	2302115	1.30315
90	2016-07-08	738x830_5mM-Mtz_24hr-exp_24hr-recovery_003.nd2	2	136	680	5	2614587	1.91235
45	2016-07-08	738x830_5mM-Mtz_24hr-exp_24hr-recovery_004.nd2	3	136	680	14	2364181	5.92171
17	2016-07-08	738x830_5mM-Mtz_24hr-exp_24hr-recovery_005.nd2	2	167	835	4	1170788	3.4165
81	2016-07-08	738x830_5mM-Mtz_24hr-exp_24hr-recovery_006.nd2	1	139	695	4	2281320	1.75337
95	2016-07-08	738x830_5mM-Mtz_24hr-exp_24hr-recovery_007.nd2	2	136	680	0	1180917	0
22	2016-07-08	738x830_5mM-Mtz_24hr-exp_24hr-recovery_008.nd2	2	121	605	9	1678572	5.3617
11	2016-07-08	738x830_5mM-Mtz_24hr-exp_24hr-recovery_009.nd2	1	129	645	9	1803890	4.98922
15	2016-07-08	738x830_5mM-Mtz_24hr-exp_24hr-recovery_010.nd2	3	131	655	5	1327492	3.7665
70	2016-07-08	738x830_5mM-Mtz_24hr-exp_24hr-recovery_011.nd2	1	144	720	4	1072265	3.73042
50	2016-07-08	738x830_5mM-Mtz_24hr-exp_24hr-recovery_012.nd2	3	144	720	2	630392	3.17263
53	2016-07-08	738x830_5mM-Mtz_24hr-exp_24hr-recovery_013.nd2	2	133	665	6	1067284	5.62175
35	2016-07-08	738x830_5mM-Mtz_24hr-exp_24hr-recovery_014.nd2	1	122	610	2	1427924	1.40063
42	2016-07-08	738x830_5mM-Mtz_24hr-exp_24hr-recovery_015.nd2	1	122	610	2	1446247	1.38289
39	2016-07-08	738x830_5mM-Mtz_24hr-exp_24hr-recovery_016.nd2	1	163	815	5	1715512	2.91458
41	2016-07-08	738x830_5mM-Mtz_24hr-exp_24hr-recovery_017.nd2	3	128	640	7	2091348	3.34712
18	2016-07-08	738x830_5mM-Mtz_24hr-exp_24hr-recovery_018.nd2	2	157	785	7	1767118	3.96125
20	2016-07-08	738x830_5mM-Mtz_24hr-exp_24hr-recovery_019.nd2	3	127	635	1	2103219	0.475462
51	2016-07-08	738x830_5mM-Mtz_24hr-exp_24hr-recovery_020.nd2	1	144	720	5	727578	6.87212
87	2016-07-08	738x830_5mM-Mtz_48hr-exp_001.nd2	1	123	615	1	2198479	0.45486
91	2016-07-08	738x830_5mM-Mtz_48hr-exp_002.nd2	3	161	805	3	963967	3.11214
14	2016-07-08	738x830_5mM-Mtz_48hr-exp_003.nd2	1	125	625	4	1508408	2.6518
19	2016-07-08	738x830_5mM-Mtz_48hr-exp_004.nd2	3	161	805	3	1810592	1.65692
46	2016-07-08	738x830_5mM-Mtz_48hr-exp_005.nd2	3	147	735	3	749032	4.00517
83	2016-07-08	738x830_5mM-Mtz_48hr-exp_006.nd2	2	153	765	0	1126508	0
61	2016-07-08	738x830_5mM-Mtz_48hr-exp_007.nd2	1	117	585	1	1616250	0.618716
89	2016-07-08	738x830_5mM-Mtz_48hr-exp_008.nd2	2	138	690	1	1269962	0.787425
62	2016-07-08	738x830_5mM-Mtz_48hr-exp_009.nd2	3	148	740	5	1567225	3.19035
68	2016-07-08	738x830_5mM-Mtz_48hr-exp_010.nd2	3	120	600	8	1498052	5.34027
33	2016-07-08	738x830_5mM-Mtz_48hr-exp_011.nd2	1	129	645	0	1429534	0
1	2016-07-08	738x830_5mM-Mtz_48hr-exp_012.nd2	1	151	755	1	928947	1.07649
30	2016-07-08	738x830_5mM-Mtz_48hr-exp_013.nd2	2	140	700	1	2671952	0.374258
16	2016-07-08	738x830_5mM-Mtz_48hr-exp_014.nd2	3	130	650	6	2295702	2.61358
57	2016-07-08	738x830_5mM-Mtz_48hr-exp_015.nd2	1	132	660	2	1134580	1.76277
72	2016-07-08	738x830_5mM-Mtz_48hr-exp_016.nd2	2	130	650	4	2177024	1.83737
47	2016-07-08	738x830_5mM-Mtz_48hr-exp_017.nd2	1	132	660	2	2060992	0.970406
4	2016-07-08	738x830_5mM-Mtz_48hr-exp_018.nd2	3	140	700	2	772327	2.58958
7	2016-07-08	738x830_5mM-Mtz_48hr-exp_019.nd2	1	129	645	0	2535090	0
21	2016-07-08	738x830_5mM-Mtz_48hr-exp_020.nd2	1	126	630	0	970433	0
54	2016-07-08	738x830_5mM-Mtz_48hr-exp_021.nd2	1	122	610	7	2883373	2.42771
77	2016-07-08	738x830_5mM-Mtz_48hr-exp_022.nd2	3	137	685	1	2157320	0.463538
37	2016-07-08	738x830_5mM-Mtz_48hr-exp_023.nd2	2	139	695	0	1371165	0
84	2016-07-08	738x830_5mM-Mtz_48hr-exp_024.nd2	2	134	670	3	904590	3.31642
23	2016-07-08	738x830_5mM-Mtz_48hr-exp_025.nd2	2	160	800	4	1164397	3.43525
98	2016-07-08	738x830_5mM-Mtz_48hr-exp_026.nd2	1	144	720	2	1609492	1.24263
96	2016-07-08	738x830_5mM-Mtz_48hr-exp_027.nd2	2	146	730	1	1727719	0.578798
24	2016-07-08	738x830_5mM-Mtz_48hr-exp_028.nd2	2	136	680	4	1702197	2.3499
27	2016-07-08	738x830_5mM-Mtz_48hr-exp_029.nd2	1	144	720	0	2278283	0
34	2016-07-08	738x830_5mM-Mtz_48hr-exp_030.nd2	3	146	730	3	1745128	1.71907
93	2016-07-08	738x830_Control_001.nd2	1	127	635	5	2608064	1.91713
80	2016-07-08	738x830_Control_002.nd2	1	146	730	3	1301681	2.30471
5	2016-07-08	738x830_Control_003.nd2	1	155	775	1	1408485	0.709983
9	2016-07-08	738x830_Control_004.nd2	3	159	795	7	1462022	4.78789
29	2016-07-08	738x830_Control_005.nd2	1	147	735	0	1312812	0
56	2016-07-08	738x830_Control_006.nd2	1	143	715	8	1668453	4.79486
32	2016-07-08	738x830_Control_007.nd2	1	139	695	5	1679579	2.97694
65	2016-07-08	738x830_Control_008.nd2	1	150	750	5	2329925	2.14599
55	2016-07-08	738x830_Control_009.nd2	1	147	735	6	1459259	4.11168
25	2016-07-08	738x830_Control_010.nd2	2	144	720	13	1663940	7.81278
74	2016-07-08	738x830_Control_011.nd2	2	146	730	11	1650629	6.66413
75	2016-07-08	738x830_Control_012.nd2	1	127	635	1	1549714	0.64528
79	2016-07-08	738x830_Control_013.nd2	1	132	660	1	1652984	0.604967
67	2016-07-08	738x830_Control_014.nd2	2	155	775	12	2171624	5.52582
63	2016-07-08	738x830_Control_015.nd2	1	137	685	5	1532964	3.26166
31	2016-07-08	738x830_Control_016.nd2	2	140	700	8	2240402	3.57079
59	2016-07-08	738x830_Control_017.nd2	1	136	680	2	2193241	0.911892
2	2016-07-08	738x830_Control_018.nd2	3	184	920	9	1424052	6.31999
3	2016-07-08	738x830_Control_019.nd2	1	123	615	0	2633573	0
28	2016-07-08	738x830_Control_020.nd2	1	143	715	7	2424884	2.88674
86	2016-07-08	738x830_Control_021.nd2	2	132	660	8	1256595	6.36641
58	2016-07-08	738x830_Control_022.nd2	1	131	655	4	1523670	2.62524
71	2016-07-08	738x830_Control_023.nd2	1	151	755	2	1954138	1.02347
24	2016-07-15	738X830_5mM-Mtz-24hr-exp_001.nd2	2	163	815	#REF!	2701058	#REF!
10	2016-07-15	738X830_5mM-Mtz-24hr-exp_002.nd2	1	141	705	#REF!	4563349	#REF!
79	2016-07-15	738X830_5mM-Mtz-24hr-exp_003.nd2	2	154	770	#REF!	2030412	#REF!
54	2016-07-15	738X830_5mM-Mtz-24hr-exp_004.nd2	1	140	700	#REF!	1717242	#REF!
45	2016-07-15	738X830_5mM-Mtz-24hr-exp_005.nd2	1	145	725	#REF!	310750	#REF!
32	2016-07-15	738X830_5mM-Mtz-24hr-exp_006.nd2	2	191	955	#REF!	2891912	#REF!
18	2016-07-15	738X830_5mM-Mtz-24hr-exp_007.nd2	1	161	805	#REF!	2213771	#REF!
12	2016-07-15	738X830_5mM-Mtz-24hr-exp_008.nd2	3	175	875	#REF!	2331131	#REF!
15	2016-07-15	738X830_5mM-Mtz-24hr-exp_009.nd2	2	174	870	#REF!	3382893	#REF!
9	2016-07-15	738X830_5mM-Mtz-24hr-exp_010.nd2	2	136	680	#REF!	1638633	#REF!
80	2016-07-15	738X830_5mM-Mtz-24hr-exp_011.nd2	2	169	845	#REF!	3562692	#REF!
103	2016-07-15	738X830_5mM-Mtz-24hr-exp_012.nd2	1	145	725	#REF!	1720572	#REF!
85	2016-07-15	738X830_5mM-Mtz-24hr-exp_013.nd2	1	151	755	#REF!	2124335	#REF!
13	2016-07-15	738X830_5mM-Mtz-24hr-exp_014.nd2	3	158	790	#REF!	1732923	#REF!
94	2016-07-15	738X830_5mM-Mtz-24hr-exp_015.nd2	1	127	635	#REF!	2436938	#REF!
59	2016-07-15	738X830_5mM-Mtz-24hr-exp_016.nd2	2	150	750	#REF!	1955592	#REF!
30	2016-07-15	738X830_5mM-Mtz-24hr-exp_017.nd2	2	183	915	#REF!	3053329	#REF!
67	2016-07-15	738X830_5mM-Mtz-24hr-exp_018.nd2	1	143	715	#REF!	4472278	#REF!
21	2016-07-15	738X830_5mM-Mtz-24hr-exp_019.nd2	2	153	765	#REF!	2724200	#REF!
29	2016-07-15	738X830_5mM-Mtz-24hr-exp_020.nd2	1	176	880	#REF!	3477967	#REF!
61	2016-07-15	738X830_5mM-Mtz-24hr-exp_021.nd2	2	205	1025	#REF!	3415982	#REF!
63	2016-07-15	738X830_5mM-Mtz-24hr-exp_022.nd2	2	138	690	#REF!	2677775	#REF!
62	2016-07-15	738X830_5mM-Mtz-24hr-exp_023.nd2	2	152	760	#REF!	1867278	#REF!
51	2016-07-15	738X830_5mM-Mtz-24hr-exp_024.nd2	2	154	770	#REF!	3209225	#REF!
5	2016-07-15	738X830_5mM-Mtz-24hr-exp_025.nd2	2	134	670	#REF!	5410210	#REF!
83	2016-07-15	738X830_5mM-Mtz-24hr-exp_026.nd2	3	154	770	#REF!	1660102	#REF!
64	2016-07-15	738X830_5mM-Mtz-24hr-exp_027.nd2	1	175	875	#REF!	2078617	#REF!
44	2016-07-15	738X830_5mM-Mtz-24hr-exp_028.nd2	3	156	780	#REF!	2196308	#REF!
36	2016-07-15	738X830_5mM-Mtz-24hr-exp_029.nd2	2	163	815	#REF!	1940692	#REF!
3	2016-07-15	738X830_5mM-Mtz-24hr-exp_030.nd2	1	219	1095	#REF!	4207941	#REF!
16	2016-07-15	738X830_5mM-Mtz-24hr-exp-24hr-rec_001.nd2	1	143	715	#REF!	1349279	#REF!
50	2016-07-15	738X830_5mM-Mtz-24hr-exp-24hr-rec_002.nd2	1	147	735	#REF!	2782888	#REF!
55	2016-07-15	738X830_5mM-Mtz-24hr-exp-24hr-rec_003.nd2	2	139	695	#REF!	1873460	#REF!
74	2016-07-15	738X830_5mM-Mtz-24hr-exp-24hr-rec_004.nd2	1	128	640	#REF!	1147742	#REF!
93	2016-07-15	738X830_5mM-Mtz-24hr-exp-24hr-rec_005.nd2	1	133	665	#REF!	2051279	#REF!
86	2016-07-15	738X830_5mM-Mtz-24hr-exp-24hr-rec_006.nd2	2	125	625	#REF!	1905360	#REF!
91	2016-07-15	738X830_5mM-Mtz-24hr-exp-24hr-rec_007.nd2	1	163	815	#REF!	2555087	#REF!
7	2016-07-15	738X830_5mM-Mtz-24hr-exp-24hr-rec_008.nd2	2	153	765	#REF!	2017079	#REF!
65	2016-07-15	738X830_5mM-Mtz-24hr-exp-24hr-rec_009.nd2	3	195	975	#REF!	1272132	#REF!
100	2016-07-15	738X830_5mM-Mtz-24hr-exp-24hr-rec_010.nd2	2	177	885	#REF!	1740385	#REF!
49	2016-07-15	738X830_5mM-Mtz-24hr-exp-24hr-rec_011.nd2	2	150	750	#REF!	2579792	#REF!
46	2016-07-15	738X830_5mM-Mtz-24hr-exp-24hr-rec_012.nd2	1	132	660	#REF!	1723348	#REF!
38	2016-07-15	738X830_5mM-Mtz-24hr-exp-24hr-rec_013.nd2	1	127	635	#REF!	2040366	#REF!
40	2016-07-15	738X830_5mM-Mtz-24hr-exp-24hr-rec_014.nd2	3	136	680	#REF!	1231522	#REF!
58	2016-07-15	738X830_5mM-Mtz-24hr-exp-24hr-rec_015.nd2	3	151	755	#REF!	2000120	#REF!
6	2016-07-15	738X830_5mM-Mtz-24hr-exp-24hr-rec_016.nd2	3	151	755	#REF!	1427492	#REF!
72	2016-07-15	738X830_5mM-Mtz-24hr-exp-24hr-rec_017.nd2	3	129	645	#REF!	1022564	#REF!
42	2016-07-15	738X830_5mM-Mtz-24hr-exp-24hr-rec_018.nd2	1	165	825	#REF!	1896820	#REF!
25	2016-07-15	738X830_5mM-Mtz-24hr-exp-24hr-rec_019.nd2	1	162	810	#REF!	2099640	#REF!
73	2016-07-15	738X830_5mM-Mtz-24hr-exp-24hr-rec_020.nd2	1	145	725	#REF!	1989692	#REF!
96	2016-07-15	738X830_5mM-Mtz-24hr-exp-24hr-rec_021.nd2	1	160	800	#REF!	2047875	#REF!
76	2016-07-15	738X830_5mM-Mtz-24hr-exp-24hr-rec_022.nd2	1	120	600	#REF!	2344786	#REF!
89	2016-07-15	738X830_5mM-Mtz-24hr-exp-24hr-rec_023.nd2	2	152	760	#REF!	1574504	#REF!
8	2016-07-15	738X830_5mM-Mtz-48hr-exp_001.nd2	1	126	630	#REF!	1643717	#REF!
52	2016-07-15	738X830_5mM-Mtz-48hr-exp_002.nd2	2	122	610	#REF!	1909822	#REF!
81	2016-07-15	738X830_5mM-Mtz-48hr-exp_003.nd2	1	135	675	#REF!	2905319	#REF!
48	2016-07-15	738X830_5mM-Mtz-48hr-exp_004.nd2	2	137	685	#REF!	1644050	#REF!
41	2016-07-15	738X830_5mM-Mtz-48hr-exp_005.nd2	3	166	830	#REF!	1139892	#REF!
69	2016-07-15	738X830_5mM-Mtz-48hr-exp_006.nd2	2	134	670	#REF!	1838280	#REF!
37	2016-07-15	738X830_5mM-Mtz-48hr-exp_007.nd2	2	155	775	#REF!	2242736	#REF!
34	2016-07-15	738X830_5mM-Mtz-48hr-exp_008.nd2	3	138	690	#REF!	1588242	#REF!
99	2016-07-15	738X830_5mM-Mtz-48hr-exp_009.nd2	1	146	730	#REF!	1128644	#REF!
78	2016-07-15	738X830_5mM-Mtz-48hr-exp_010.nd2	3	132	660	#REF!	1199380	#REF!
20	2016-07-15	738X830_5mM-Mtz-48hr-exp_011.nd2	1	153	765	#REF!	1106012	#REF!
19	2016-07-15	738X830_5mM-Mtz-48hr-exp_012.nd2	2	147	735	#REF!	2219164	#REF!
2	2016-07-15	738X830_5mM-Mtz-48hr-exp_013.nd2	1	148	740	#REF!	2137802	#REF!
28	2016-07-15	738X830_5mM-Mtz-48hr-exp_014.nd2	1	127	635	#REF!	1907962	#REF!
22	2016-07-15	738X830_5mM-Mtz-48hr-exp_015.nd2	2	137	685	#REF!	1981097	#REF!
60	2016-07-15	738X830_5mM-Mtz-48hr-exp_016.nd2	3	174	870	#REF!	1575852	#REF!
66	2016-07-15	738X830_5mM-Mtz-48hr-exp_017.nd2	2	132	660	#REF!	1392172	#REF!
95	2016-07-15	738X830_5mM-Mtz-48hr-exp_018.nd2	1	132	660	#REF!	1248882	#REF!
11	2016-07-15	738X830_5mM-Mtz-48hr-exp_019.nd2	3	124	620	#REF!	1643517	#REF!
14	2016-07-15	738X830_5mM-Mtz-48hr-exp_020.nd2	3	171	855	#REF!	2027887	#REF!
39	2016-07-15	738X830_5mM-Mtz-48hr-exp_021.nd2	2	128	640	#REF!	1641599	#REF!
87	2016-07-15	738X830_5mM-Mtz-48hr-exp_022.nd2	3	128	640	#REF!	2577717	#REF!
84	2016-07-15	738X830_5mM-Mtz-48hr-exp_023.nd2	3	134	670	#REF!	1805197	#REF!
1	2016-07-15	738X830_5mM-Mtz-48hr-exp_024.nd2	1	159	795	#REF!	1077432	#REF!
26	2016-07-15	738X830_5mM-Mtz-48hr-exp_025.nd2	2	136	680	#REF!	3822896	#REF!
33	2016-07-15	738X830_5mM-Mtz-48hr-exp_026.nd2	2	133	665	1	2240927	0.446244
47	2016-07-15	738X830_5mM-Mtz-48hr-exp_027.nd2	2	160	800	#REF!	1140727	#REF!
17	2016-07-15	738X830_5mM-Mtz-48hr-exp_028.nd2	2	133	665	#REF!	1881242	#REF!
98	2016-07-15	738X830_5mM-Mtz-48hr-exp_029.nd2	3	157	785	#REF!	1975313	#REF!
75	2016-07-15	738X830_5mM-Mtz-48hr-exp_030.nd2	2	178	890	#REF!	1806554	#REF!
35	2016-07-15	738X830_Control_001.nd2	1	152	760	#REF!	2330079	#REF!
97	2016-07-15	738X830_Control_002.nd2	1	129	645	#REF!	1797367	#REF!
77	2016-07-15	738X830_Control_003.nd2	2	190	950	#REF!	1213672	#REF!
82	2016-07-15	738X830_Control_004.nd2	1	126	630	#REF!	4079120	#REF!
27	2016-07-15	738X830_Control_005.nd2	1	133	665	#REF!	2019787	#REF!
90	2016-07-15	738X830_Control_006.nd2	1	162	810	#REF!	1302592	#REF!
92	2016-07-15	738X830_Control_007.nd2	1	150	750	#REF!	3489835	#REF!
43	2016-07-15	738X830_Control_008.nd2	1	165	825	#REF!	2540768	#REF!
101	2016-07-15	738X830_Control_009.nd2	1	152	760	#REF!	2714298	#REF!
88	2016-07-15	738X830_Control_010.nd2	1	164	820	#REF!	2877826	#REF!
23	2016-07-15	738X830_Control_011.nd2	1	140	700	#REF!	3047341	#REF!
4	2016-07-15	738X830_Control_012.nd2	1	165	825	#REF!	1221347	#REF!
71	2016-07-15	738X830_Control_013.nd2	1	140	700	#REF!	2204038	#REF!
57	2016-07-15	738X830_Control_014.nd2	1	130	650	#REF!	2549743	#REF!
31	2016-07-15	738X830_Control_015.nd2	1	168	840	#REF!	2300042	#REF!
102	2016-07-15	738X830_Control_016.nd2	1	161	805	#REF!	1753814	#REF!
70	2016-07-15	738X830_Control_017.nd2	1	141	705	#REF!	2660982	#REF!
56	2016-07-15	738X830_Control_018.nd2	1	129	645	#REF!	2804210	#REF!
53	2016-07-15	738X830_Control_019.nd2	1	139	695	#REF!	3875517	#REF!
68	2016-07-15	738X830_Control_020.nd2	1	138	690	#REF!	2511326	#REF!

[truncated: 3 more sheets: LysC No NTR Control SF1B, Leukocyte Mtz Tfin SF1D, LysC Mtz Early Timepoint SF2E-F]
